# Supplementary material for: Multi-Approach Bioinformatics Analysis of Curated Omics Data Provides a Gene Expression Panorama for Multiple Cancer Types
Source: Front Genet. 2020 Nov 23;11:586602. doi: 10.3389/fgene.2020.586602 (PMC7719697; doi:10.3389/fgene.2020.586602)
Supplement: Supplementary file 2 [file Data_Sheet_2.xls]

## Sheet: S-Table1 - GSE Info Microarray
S-table 1: List of the micorarray GSEs employed in this work.
Cancer	GSE	Samples #	Removed (Quality)	Year	Platform
Colorectal	GSE8671	64	1	2012	Affymetrix HT Human Genome U133A Array
	GSE77953	58	3	2016	Affymetrix Human Genome U133A Array
	GSE75548	12	None	2015	Illumina HumanHT-12 V4.0 expression beadchip
	GSE44861	111	6	2014	Affymetrix HT Human Genome U133A Array
	GSE44076	246 (50 excluded)	2	2014	Affymetrix Human Genome U219 Array
	GSE41657	88	2	2015	Agilent-014850 Whole Human Genome Microarray 4x44K G4112F
	GSE41328	20	2	2014	Affymetrix Human Genome U133 Plus 2.0 Array
	GSE32323	44 (10 excluded)	1	2007	Affymetrix Human Genome U133 Plus 2.0 Array
	GSE25070	52	None	2011	Illumina HumanRef-8 v3.0 expression beadchip
	GSE24639	4	None	2010	Agilent-012391 Whole Human Genome Oligo Microarray G4112A
	GSE21510	148 (104 excluded)	1	2012	Affymetrix Human Genome U133 Plus 2.0 Array
Gastric	GSE79973	20	None	2016	Affymetrix Human Genome U133 Plus 2.0 Array
	GSE49051	6	None	2014	Agilent-026652 Whole Human Genome Microarray 4x44K v2
	GSE22804	14	None	2010	Agilent-014850 Whole Human Genome Microarray 4x44K G4112F
	GSE19826	27 (3 excluded)	None	2010	Affymetrix Human Genome U133 Plus 2.0 Array
Pancreatic	GSE16515	52	1	2009	Affymetrix Human Genome U133 Plus 2.0 Array
	GSE55643	53 (1 excluded)	None	2014	Agilent-014850 Whole Human Genome Microarray 4x44K G4112F
Liver	GSE95698	9 (3 excluded)	None	2017	Agilent-039494 SurePrint G3 Human GE v2 8x60K Microarray 039381 (Probe Name version)
	GSE76427	167	2	2017	Illumina HumanHT-12 V4.0 expression beadchip
	GSE75271	55	None	2016	Affymetrix Human Genome U133 Plus 2.0 Array
	GSE62232	91	None	2014	Affymetrix Human Genome U133 Plus 2.0 Array
	GSE62043	100	5	2016	Agilent-014850 Whole Human Genome Microarray 4x44K G4112F (Probe Name version)
	GSE60502	36	None	2015	Affymetrix Human Genome U133A Array
	GSE57957	78	3	2014	Illumina HumanHT-12 V4.0 expression beadchip
	GSE50579	80 (1 excluded)	3	2013	Agilent-028004 SurePrint G3 Human GE 8x60K Microarray (Probe Name Version)
	GSE46408	12	None	2013	Agilent-014850 Whole Human Genome Microarray 4x44K G4112F (Feature Number version)
	GSE33006	6	None	2012	Affymetrix Human Genome U133 Plus 2.0 Array
	GSE22405	48	None	2014	Affymetrix GeneChip Human Genome HG-U133A Custom CDF [ncilpg_U133Agb]
	GSE14520	448 (83 excluded, A Excluded)	None	2010	Affymetrix Human Genome U133A 2.0 Array/Affymetrix HT Human Genome U133A Array
Bladder	GSE7476	12	None	2007	Affymetrix Human Genome U133 Plus 2.0 Array
	GSE40355	48 (24 excluded)	2	2013	Agilent-026652 Whole Human Genome Microarray 4x44K v2 (Probe Name version)
Lung	GSE7670	66 (12 excluded)	3	2007	Affymetrix Human Genome U133A Array
	GSE10799	19	None	2009	Affymetrix Human Genome U133 Plus 2.0 Array
	GSE18842	91	1	2010	Affymetrix Human Genome U133 Plus 2.0 Array
	GSE74706	36	1	2016	Agilent-026652 Whole Human Genome Microarray 4x44K v2 (Probe Name version)
	GSE63459	65	None	2015	Illumina HumanRef-8 v3.0 expression beadchip
	GSE27262	50	2	2013	Affymetrix Human Genome U133 Plus 2.0 Array
	GSE19804	120	6	2011	Affymetrix Human Genome U133 Plus 2.0 Array
Head/Neck	GSE12452	41	1	2008	Affymetrix Human Genome U133 Plus 2.0 Array
	GSE64634	16	None	2017	Affymetrix Human Genome U133 Plus 2.0 Array
	GSE59102	42	None	2014	Agilent-014850 Whole Human Genome Microarray 4x44K G4112F (Probe Name version)
	GSE53819	36	1	2014	Agilent-014850 Whole Human Genome Microarray 4x44K G4112F (Probe Name version)
	GSE42743	103	None	2012	Affymetrix Human Genome U133 Plus 2.0 Array
Renal	GSE11151	67 (9 excluded, B excluded)	None	2008	Affymetrix Human Genome U133 Plus 2.0 Array
	GSE78179	6	None	2016	Agilent-026652 Whole Human Genome Microarray 4x44K v2 (Probe Name version)
	GSE66405	32	1	2016	Agilent-039494 SurePrint G3 Human GE v2 8x60K Microarray 039381 (Probe Name version)
	GSE66270	28	None	2016	Affymetrix Human Genome U133 Plus 2.0 Array
	GSE53757	144	1	2014	Affymetrix Human Genome U133 Plus 2.0 Array
	GSE6344	40	None	2006	Affymetrix Human Genome U133A Array/Affymetrix Human Genome U133B Array
Brain	GSE15824	45	None	2011	Affymetrix Human Genome U133 Plus 2.0 Array
	GSE50161	130	None	2013	Affymetrix Human Genome U133 Plus 2.0 Array
	GSE36314	7	None	2012	Affymetrix Human Genome U95 Version 2 Array
	GSE30563	6	None	2011	Affymetrix Human Genome U133 Plus 2.0 Array
Prostate	GSE55945	21 (5 excluded)	1	2014	Affymetrix Human Genome U133 Plus 2.0 Array
	GSE46602	50	1	2015	Affymetrix Human Genome U133 Plus 2.0 Array
	GSE26910	24 (12 excluded)	None	2011	Affymetrix Human Genome U133 Plus 2.0 Array
	GSE17906	25 (7 excluded)	None	2009	Affymetrix Human Genome U133 Plus 2.0 Array
	GSE60329	136 (28 excluded)	3	2017	Agilent-028004 SurePrint G3 Human GE 8x60K Microarray (Probe Name Version)
	GSE38241	39	None	2013	Agilent-014850 Whole Human Genome Microarray 4x44K G4112F (Feature Number version)
	GSE30994	6	None	2014	Agilent-014850 Whole Human Genome Microarray 4x44K G4112F (Feature Number version)
	GSE8511	41 (29 excluded)	None	2011	Agilent-012391 Whole Human Genome Oligo Microarray G4112A (Feature Number version)
	GSE11682	34 (17 excluded)	None	2009	Agilent-014850 Whole Human Genome Microarray 4x44K G4112F (Feature Number version)
Bone	GSE36001	25	1	2012	Illumina human-6 v2.0 expression beadchip
Ovary	GSE6008	103	2	2007	Affymetrix Human Genome U133A Array
	GSE12470	53	None	2009	Agilent-012097 Human 1A Microarray (V2) G4110B (Feature Number version)
	GSE16570	16	1	2010	llumina HumanHT-12 V3.0 expression beadchip
	GSE16708	33 (6 excluded)	2	2010	Illumina HumanHT-12 V3.0 expression beadchip
Breast	GSE5764	30	1	2007	Affymetrix Human Genome U133 Plus 2.0 Array
	GSE7904	62 (12 excluded)	1	2007	Affymetrix Human Genome U133 Plus 2.0 Array
	GSE10797	66	None	2008	Affymetrix Human Genome U133A 2.0 Array
	GSE89116	38	None	2016	Illumina HumanWG-6 v3.0 expression beadchip/Illumina HumanHT-12 V3.0 expression beadchip
	GSE70947	296	7	2016	Agilent-028004 SurePrint G3 Human GE 8x60K Microarray (Feature Number version)
	GSE59246	105	1	2016	Agilent-028004 SurePrint G3 Human GE 8x60K Microarray (Feature Number version)
	GSE57297	32	None	2014	Agilent-039494 SurePrint G3 Human GE v2 8x60K Microarray 039381 (Probe Name version)
	GSE45827	155	4	2016	Affymetrix Human Genome U133 Plus 2.0 Array
	GSE38959	47 (4 excluded)	None	2012	Agilent-014850 Whole Human Genome Microarray 4x44K G4112F (Feature Number version)
	GSE33447	16	None	2011	Agilent-028004 SurePrint G3 Human GE 8x60K Microarray (Probe Name Version)
	GSE26910	24 (12 excluded)	None	2011	Affymetrix Human Genome U133 Plus 2.0 Array
	GSE26304	115	None	2010	Agilent-012391 Whole Human Genome Oligo Microarray G4112A (Probe Name version)
	GSE22820	186 (46 excluded)	1	2011	Agilent-014850 Whole Human Genome Microarray 4x44K G4112F (Probe Name version)
	GSE42568	121	5	2013	Affymetrix Human Genome U133 Plus 2.0 Array
	GSE21422	19	None	2011	Affymetrix Human Genome U133 Plus 2.0 Array
Legend:	# = The excluded samples were due to file corruption, redundant platforms (E.g. Affy. Human Genome U133A/B), or because they were related to tissues or experiments that did not fit our exclusion criteria.

## Sheet: S-Table 2 - GSE Info RNA-seq
S-table 2: List of the RNA-seq GSEs employed in this work.
Cancer	GSE	Samples	Removed (Quality)	Year	Platform	Code *
Colorectal	GSE50760	54	None	2013	Illumina HiSeq 2000	CRC1
	GSE74369	53	None	2015	Illumina HiSeq 2500	CRC2
	SRR2089755	20	None	2016	Illumina HiSeq 2000	CRC3
Liver	GSE55758	16	None	2014	Illumina Genome Analyzer	LVR1
Lung	GSE37764	36	None	2012	Illumina Genome Analyzer Iix	LNG1
	GSE60052	86	None	2014	Illumina HiSeq 2000	LNG2
Head/Neck	GSE68799	46	None	2015	Illumina HiSeq 2000	HNC1
	GSE48850	11	None	2013	Illumina HiSeq 2000	HNC2
	GSE63511	41	None	2014	Illumina Genome Analyzer Iix	HNC3
	GSE64912	22	None	2015	Illumina HiSeq 2000	HNC4
Renal	GSE89122	13	None	2016	Illumina HiSeq 2000	RNL1
Skin	GSE88741	12	None	2016	Illumina HiSeq 2000	SKN1
Prostate	GSE22260	30	None	2010	Illumina Genome Analyzer II	PRT1
	GSE80609	45	None	2016	Illumina HiSeq 2000	PRT2
Breast	GSE52194	20	None	2013	Illumina HiSeq 2000	BRC1
	GSE69240	35	None	2015	Illumina HiSeq 2000	BRC2
	GSE71651	33	None	2015	Illumina Genome Analyzer II	BRC3
Legend:	* = This code is associated to the ones see in S-Tables

## Sheet: S-Table 3 - Genes Intersection 
S-table 3: Overexpressed genes from all microarray GSEs were combined by cancer type. This table shows the number of overexpressed genes in common between them.
	BLD	BON	BRC	BRN	CRC	GTC	LNG	LVR	OVR	PNC	PRT	RNL	HNC
BLD	298	2	195	1	128	21	156	130	133	1	51	62	81
BON	2	11	1	0	3	1	1	2	1	0	1	0	1
BRC	195	1	1829	13	559	151	435	552	312	7	210	348	292
BRN	1	0	13	50	11	5	1	13	7	0	6	22	8
CRC	128	3	559	11	1752	171	375	518	236	7	155	277	276
GTC	21	1	151	5	171	578	82	122	36	1	67	135	90
LNG	156	1	435	1	375	82	773	319	197	5	89	155	200
LVR	130	2	552	13	518	122	319	1674	229	2	196	332	220
OVR	133	1	312	7	236	36	197	229	924	8	105	130	111
PNC	1	0	7	0	7	1	5	2	8	20	1	3	2
PRT	51	1	210	6	155	67	89	196	105	1	1260	128	53
RNL	62	0	348	22	277	135	155	332	130	3	128	1364	174
HNC	81	1	292	8	276	90	200	220	111	2	53	174	584
Legend:		Cancer types with the highest amount of genes in common per combination
		Cancer types with the 2nd highest amount of genes in common per combination
		Cancer types with the 3rd highest amount of genes in common per combination
		Self-comparison (in common between all GSEs of the same type)
	BLD: Bladder (Cancer)
	BON: Bone (Cancer)
	BRC: Breast Cancer
	BRN: Brain (Cancer)
	CRC: (Colorectal Cancer)
	GTC: Gastric Cancer
	LNG: Lung (Cancer)
	LVR: Liver (Cancer)
	OVR: Ovary (Cancer)
	PNC: Pancreatic (Cancer)
	PRT: Prostate Cancer)
	RNL: Renal (Cancer)
	HNC: Head/Neck (Cancer)

## Sheet: S-Table 4 - Gene Expression Fre
S-table 4: Frequency of the overexpressed genes (microarray) taking into consideration how many times a gene appeared in each comparison made by cancer type (13 total).
Genes	Frequency
CENPF	10		Legend:	Top Gene
ASPM	9			Top 2nd Frequency
BIRC5	9			Top 3rd Frequency
CENPE	9			Top 4th Frequency
DTL	9
RAD51AP1	9
RRM2	9
TPX2	9
UBE2C	9
UBE2T	9
AURKA	8
BUB1	8
BUB1B	8
CCNA2	8
CCNB1	8
CCNB2	8
CDCA7	8
CDK1	8
CKS2	8
COL1A2	8
GINS2	8
KIF11	8
KIF20A	8
KIF2C	8
MAD2L1	8
MELK	8
NEK2	8
NUSAP1	8
PRC1	8
TOP2A	8
UHRF1	8
ANLN	7
APOC1	7
ATAD2	7
BARD1	7
CDC20	7
CDC25A	7
CDCA5	7
CENPN	7
CENPU	7
CENPW	7
CEP55	7
COL1A1	7
COL3A1	7
COL5A1	7
COL5A2	7
COL8A1	7
CTHRC1	7
DEPDC1	7
ECE2	7
ECT2	7
EZH2	7
FANCI	7
FOXM1	7
HELLS	7
HMMR	7
IGFBP3	7
KIF15	7
KIF4A	7
KNTC1	7
KPNA2	7
LAPTM4B	7
MCM2	7
MCM4	7
MCM6	7
MDK	7
MMP1	7
MMP11	7
OIP5	7
PBK	7
PRR11	7
PTTG1	7
RACGAP1	7
RFC4	7
RNASEH2A	7
SCD	7
SHMT2	7
SORD	7
SOX4	7
SPP1	7
TACC3	7
TK1	7
TTK	7
TYMS	7
VEGFA	7
ADAM12	6
AURKB	6
BLM	6
BRCA1	6
BRI3BP	6
BRIP1	6
CCNE1	6
CCNE2	6
CD24	6
CDC25C	6
CDC7	6
CDCA2	6
CDCA3	6
CDCA8	6
CDH3	6
CDKN2A	6
CDT1	6
CENPK	6
CKAP2	6
CKS1B	6
COMP	6
DEPDC1B	6
DLGAP5	6
DNAJC10	6
E2F8	6
ENC1	6
EXO1	6
FAM83D	6
FEN1	6
GPSM2	6
IGF2BP3	6
KIF14	6
KIF23	6
KLHL7	6
LEF1	6
LMNB1	6
LMNB2	6
LOXL2	6
MARCKSL1	6
MCM5	6
MCM7	6
MFAP2	6
MMP12	6
MTHFD2	6
NCAPD2	6
NDC80	6
NETO2	6
NME1	6
NOX4	6
NUDT1	6
NUF2	6
PAFAH1B3	6
PCLAF	6
PCNA	6
PHF19	6
PTP4A3	6
RAD54B	6
RFC5	6
S100P	6
SGO2	6
SLC2A1	6
SLC38A1	6
SPC25	6
STAT1	6
STIL	6
SULF1	6
TDO2	6
THBS2	6
TIMELESS	6
TLCD1	6
TMEM97	6
TRIB3	6
TRIM59	6
TRIP13	6
VCAN	6
WDHD1	6
ZWINT	6
AEBP1	5
AMMECR1	5
ANGPT2	5
ASF1B	5
ASPN	5
ATP2A2	5
AUNIP	5
B3GALNT2	5
BCAT1	5
BST2	5
C15orf48	5
CBX3	5
CCDC34	5
CD109	5
CDC25B	5
CDC45	5
CDC6	5
CDKN3	5
CEMIP	5
CENPM	5
CERS6	5
CFB	5
CHEK1	5
CKAP2L	5
CLDN7	5
COL10A1	5
COL11A1	5
COL12A1	5
COL4A1	5
CREB3L4	5
CSE1L	5
CTPS1	5
CTSC	5
CTSV	5
CXCL10	5
CXCL11	5
DBF4	5
DNA2	5
DONSON	5
DSCC1	5
E2F7	5
EME1	5
EPCAM	5
ESPL1	5
FAM83H	5
FANCD2	5
FAP	5
FHL2	5
FIGNL1	5
FN1	5
FNDC1	5
GART	5
GBP1	5
GINS1	5
GLS	5
GPNMB	5
GPR160	5
GREM1	5
GRHL2	5
GTSE1	5
HILPDA	5
HIST1H2BH	5
HJURP	5
HMGA1	5
HMGB3	5
IFI6	5
ILF2	5
INHBA	5
IRF6	5
KIFC1	5
KNL1	5
KRT8	5
LAMP3	5
LGALS8	5
LOX	5
LPCAT1	5
LPGAT1	5
LRP8	5
MANEAL	5
MARVELD3	5
MCM10	5
MEST	5
MICB	5
MKI67	5
MMP7	5
MMP9	5
MND1	5
MSH6	5
MTFR2	5
NBN	5
NCAPG	5
NCAPG2	5
NFE2L3	5
NMU	5
NUP210	5
OAS2	5
PAICS	5
PARPBP	5
PGM2L1	5
PITX1	5
PKIB	5
PKM	5
PMEPA1	5
POLE2	5
POLQ	5
PRIM2	5
PRKDC	5
PSAT1	5
PSMB9	5
PSPH	5
PSRC1	5
PTGS1	5
PUS7	5
PYCR1	5
RAB25	5
RAD54L	5
RMI2	5
SAC3D1	5
SERPINH1	5
SEZ6L2	5
SFRP4	5
SHCBP1	5
SLC1A4	5
SLC39A6	5
SLC7A11	5
SMC4	5
SNRPB	5
SNRPD1	5
SNX10	5
SPAG5	5
SQLE	5
SRPK1	5
STMN1	5
SUV39H2	5
TBL1XR1	5
TEAD4	5
TFRC	5
TIMP1	5
TMEM132A	5
TMEM206	5
TNFAIP6	5
TNFSF4	5
TPR	5
TROAP	5
UBE2S	5
WISP1	5
XPOT	5
ACTL6A	4
ACTN1	4
ADAMDEC1	4
ADAMTS2	4
AHCY	4
AIM2	4
ANKRD22	4
ANP32E	4
AP1S2	4
APOBEC3B	4
ARHGAP32	4
ASAP1	4
BAIAP2L1	4
BCL11A	4
BGN	4
BICD1	4
BORA	4
C1orf106	4
CA9	4
CAPG	4
CAV1	4
CBX2	4
CBX4	4
CCL4	4
CCL5	4
CCND1	4
CCT3	4
CCT6A	4
CD44	4
CDH1	4
CDH11	4
CDK4	4
CEACAM6	4
CELSR1	4
CENPA	4
CENPH	4
CENPL	4
CKAP4	4
CLDN1	4
CLDN3	4
CLEC7A	4
COL15A1	4
COL4A2	4
COL6A2	4
CPVL	4
CXCL9	4
CXCR4	4
CYBB	4
CYFIP2	4
DARS2	4
DCAF13	4
DDIAS	4
DHCR7	4
DHX9	4
DIAPH3	4
DIO2	4
DKK3	4
DNMT3A	4
DNMT3B	4
DPP3	4
DTYMK	4
DUXAP10	4
E2F3	4
E2F5	4
EDIL3	4
EDNRA	4
EFNA4	4
EHF	4
EPN3	4
EPPK1	4
EPRS	4
ERBB3	4
ERO1A	4
ERP27	4
ESCO2	4
ESM1	4
ESRP1	4
ETV4	4
F12	4
F2RL1	4
F2RL2	4
FBL	4
FCGR1B	4
FCGR2A	4
FGD6	4
FGFR4	4
FKBP10	4
FKBP11	4
FLVCR1	4
GAL	4
GDF15	4
GFPT1	4
GGCT	4
GJB3	4
GMPS	4
GOLM1	4
GPX8	4
H2AFX	4
HES6	4
HIST1H2AE	4
HIST1H2BD	4
HIST1H2BK	4
HIST3H2A	4
HKDC1	4
HLA-DPA1	4
HOOK1	4
HOXA10	4
HOXA13	4
HOXC6	4
HS2ST1	4
HS3ST1	4
HSP90AB1	4
HSPD1	4
ICAM1	4
IFI16	4
IFITM1	4
IGHG1	4
IGSF9	4
IL4I1	4
ILF3	4
INTS8	4
IPO7	4
IQGAP3	4
IRX3	4
ISG15	4
JAG2	4
KDELC1	4
KDM5B	4
KIF18A	4
KIF18B	4
KIF26B	4
KLK8	4
KRT17	4
KRT19	4
KRT80	4
LAMC2	4
LCN2	4
LDHA	4
LRPPRC	4
LRRC8E	4
LSM2	4
LSR	4
LY6E	4
LYZ	4
MAGEA6	4
MAP4K4	4
MAPK13	4
MCM3	4
MCM8	4
MET	4
MGAT4A	4
MIF	4
MIS18A	4
MLLT11	4
MMP14	4
MMP3	4
MREG	4
MRPS12	4
MRPS23	4
MSH2	4
MSI2	4
MYB	4
NCAPH	4
NCBP2	4
NCF2	4
NDC1	4
NDE1	4
NEMP1	4
NUP155	4
OAS3	4
OLFML2B	4
OLR1	4
ORC6	4
OSBPL3	4
P4HB	4
PABPC1L	4
PARP12	4
PDIA4	4
PDZK1IP1	4
PFDN4	4
PGK1	4
PHLDA2	4
PLA2G7	4
PLAU	4
PLK4	4
PLPP2	4
PLXNA1	4
PMAIP1	4
POGK	4
POSTN	4
PPAT	4
PPP1R14B	4
PRDX4	4
PRIM1	4
PRNP	4
PRPS2	4
PTGFRN	4
PTGS2	4
PTPRC	4
RAB15	4
RAD21	4
RAD51	4
RAP1GAP	4
RASEF	4
RCN2	4
RECQL	4
RFC2	4
RGS10	4
RHNO1	4
RNF43	4
RTKN	4
RTP4	4
RUNX2	4
S100A10	4
SACS	4
SAP30	4
SAPCD2	4
SDC1	4
SERPINA1	4
SERPINE1	4
SERPINE2	4
SFRP2	4
SINHCAF	4
SKP2	4
SLC39A10	4
SLC4A11	4
SMARCC1	4
SMC3	4
SOX9	4
SPAG4	4
SPARCL1	4
SPATS2	4
SPDEF	4
SPINT1	4
SPINT2	4
STEAP3	4
STRBP	4
SULT1C2	4
SUSD4	4
SYTL2	4
TAGLN2	4
TDRKH	4
TFAP2A	4
TGFBI	4
THY1	4
TIPIN	4
TMC5	4
TMED3	4
TMEM158	4
TMEM45B	4
TMPO	4
TNC	4
TNFRSF12A	4
TRAF3IP3	4
TRAF5	4
TREM2	4
TUBB3	4
USP1	4
VASH2	4
WARS	4
WDR72	4
WFDC2	4
ZIC2	4
ZNRF3	4
ZWILCH	4
ABCE1	3
ABHD11	3
ABHD2	3
ACACA	3
ACKR3	3
ACLY	3
ACP1	3
ADA	3
ADAM10	3
ADAM9	3
ADAMTS1	3
ADAMTS12	3
ADCK2	3
ADGRG1	3
AGR2	3
AHNAK2	3
AIDA	3
AJUBA	3
ALDH18A1	3
ALDH3B2	3
ALDOA	3
ALYREF	3
ANKRD29	3
ANOS1	3
ANTXR1	3
ANTXR2	3
ANXA1	3
AP1M2	3
AP1S1	3
APBB1IP	3
AQP3	3
AQP9	3
ARL4C	3
ARMC9	3
ARNTL2	3
ASB9	3
ASCC3	3
ASCL2	3
ASNS	3
ASPH	3
ASXL1	3
ATIC	3
AZGP1	3
BASP1	3
BAX	3
BCLAF1	3
BID	3
BIK	3
BLACAT1	3
BSG	3
BSPRY	3
BUB3	3
BZW1	3
BZW2	3
C12orf73	3
C1orf112	3
C1QTNF3	3
C1R	3
C4orf46	3
CABYR	3
CACNA1D	3
CACYBP	3
CADM1	3
CALU	3
CAMK1D	3
CAPS	3
CASK	3
CBFB	3
CBLC	3
CBX1	3
CCDC167	3
CCL18	3
CCL20	3
CCND2	3
CCSAP	3
CD163	3
CD48	3
CD8A	3
CDCP1	3
CDH13	3
CDK2	3
CDK5	3
CDKN1A	3
CDKN1B	3
CDKN2B	3
CDS1	3
CEBPA	3
CELSR3	3
CENPI	3
CENPO	3
CEP41	3
CFD	3
CFI	3
CHD7	3
CHEK2	3
CHI3L1	3
CHML	3
CHST11	3
CHTF18	3
CKAP5	3
CLDN4	3
CLEC5A	3
CLGN	3
CMPK2	3
CMSS1	3
CNIH4	3
COA6	3
COL6A1	3
COL7A1	3
COL9A2	3
CORO1C	3
CP	3
CRIP1	3
CRNDE	3
CSF2RA	3
CSPG4	3
CST1	3
CXADR	3
CXCL12	3
CXCL13	3
CXCL14	3
CXCL2	3
CXCL5	3
CXCL6	3
CXCL8	3
CYB561	3
CYP27B1	3
DAPL1	3
DDIT4	3
DDX17	3
DHFR	3
DMKN	3
DNAH14	3
DNAJC9	3
DNMT1	3
DOCK4	3
DPYSL3	3
DSC2	3
DSG2	3
DSP	3
DUSP1	3
DUSP10	3
DUSP2	3
DUSP4	3
E2F1	3
E2F2	3
ECM1	3
EEF1E1	3
EFCAB11	3
EGFR	3
EGLN3	3
EIF2S2	3
EIF4EBP1	3
EMILIN2	3
EML4	3
ENAH	3
ENO1	3
ENSA	3
EPB41L4B	3
EPHA1	3
EPHB2	3
EPSTI1	3
ERBB2	3
ERCC6L	3
ESPN	3
ETS2	3
ETV7	3
EXOSC5	3
FAM216A	3
FAM49B	3
FAM83B	3
FANCG	3
FARP1	3
FBLN1	3
FBXL16	3
FBXO32	3
FBXO41	3
FCGR3B	3
FER1L4	3
FERMT1	3
FGF18	3
FGFR1	3
FKBP4	3
FNDC3B	3
FOLR1	3
FOXD1	3
FPR3	3
FRZB	3
FSCN1	3
FUT3	3
FXYD5	3
FZD2	3
FZD6	3
G2E3	3
GAD1	3
GALNT14	3
GALNT3	3
GALNT6	3
GALNT7	3
GAS2L3	3
GBP2	3
GBP5	3
GGH	3
GINS3	3
GJA1	3
GJB2	3
GMNN	3
GOT1	3
GPT2	3
GPX2	3
GRHL3	3
GSN	3
GSR	3
GTF2IRD1	3
GTPBP4	3
GUCY1B3	3
GZMK	3
H2AFV	3
HAUS6	3
HBA2	3
HDGF	3
HEATR1	3
HENMT1	3
HEYL	3
HIST1H1C	3
HIST1H3E	3
HK2	3
HLA-B	3
HLA-DMB	3
HLTF	3
HMGA2	3
HMGB2	3
HMGCS1	3
HMOX1	3
HOMER1	3
HOMER3	3
HOXB7	3
HOXD10	3
HPN	3
HPSE	3
IDH2	3
IER5	3
IFI27	3
IFI44	3
IFI44L	3
IFIT2	3
IGF2BP1	3
IGF2BP2	3
IGKC	3
IGSF3	3
IKBIP	3
IMPAD1	3
IPO4	3
IRAK1	3
IRF8	3
ISG20	3
ITGA2	3
ITGA6	3
ITGB8	3
ITPR3	3
JPT1	3
JUP	3
KCNE3	3
KCNJ2	3
KCNK1	3
KCNN4	3
KCTD3	3
KDELR2	3
KDELR3	3
KIAA0101	3
KIAA1551	3
KIF2A	3
KLHDC7B	3
KNSTRN	3
KPNA3	3
KRT23	3
KYNU	3
LACTB2	3
LAD1	3
LAMA3	3
LAMC1	3
LAPTM5	3
LARP6	3
LEMD1	3
LGALS1	3
LIG1	3
LLGL2	3
LPL	3
LRRC1	3
LSM8	3
LYPD3	3
LYPLA1	3
MAGED2	3
MAL2	3
MALAT1	3
MAP2	3
MAP3K20	3
MAP7	3
MAPK1	3
MASTL	3
MATN3	3
MED30	3
MELTF	3
MESP1	3
METTL8	3
MEX3A	3
MME	3
MMP10	3
MMP13	3
MPP6	3
MRPL13	3
MRPL3	3
MRPS17	3
MS4A6A	3
MSR1	3
MTERF3	3
MTFR1	3
MUC1	3
MXD1	3
MXRA5	3
MYBL1	3
MYBL2	3
MYC	3
NAP1L1	3
NDRG1	3
NDUFA4L2	3
NEK6	3
NELL2	3
NET1	3
NEU1	3
NIPSNAP1	3
NMB	3
NMD3	3
NNMT	3
NOV	3
NPL	3
NPM1	3
NPNT	3
NQO1	3
NREP	3
NRP2	3
NSD2	3
NSUN5	3
NT5E	3
NUP107	3
NUP205	3
NUP43	3
NUP62CL	3
OAS1	3
OCLN	3
OGT	3
OLA1	3
OTUD6B	3
P4HA2	3
PAIP1	3
PAQR4	3
PCDH17	3
PCDHB14	3
PDCD2L	3
PDE4DIP	3
PDGFRL	3
PDK1	3
PDPN	3
PEMT	3
PERP	3
PFKFB4	3
PGAP1	3
PGM5	3
PHF14	3
PHLDA1	3
PIMREG	3
PKMYT1	3
PLAUR	3
PLCB1	3
PLCB4	3
PLEK2	3
PLEKHA8	3
PLK1	3
PLOD2	3
PLPP4	3
PLPP5	3
PLXDC2	3
PNPT1	3
PODXL	3
PODXL2	3
POLR2K	3
PPIF	3
PPIL1	3
PPM1H	3
PPP1CA	3
PPP2R2C	3
PRAME	3
PRLR	3
PROCR	3
PROM2	3
PRR15L	3
PRSS8	3
PRUNE2	3
PSMD14	3
PTHLH	3
PTK2	3
PTK6	3
PTK7	3
PTPN11	3
PXDN	3
QPCT	3
QPRT	3
RAB11FIP4	3
RAB23	3
RAB31	3
RAB3IP	3
RAC2	3
RAI14	3
RALGPS2	3
RAN	3
RANBP1	3
RARRES3	3
RASAL2	3
RBBP4	3
RBM47	3
RBP1	3
RCBTB1	3
RCN1	3
RECQL4	3
RFC3	3
RGS16	3
RGS4	3
RHBDF2	3
RHEB	3
RHPN2	3
RIT1	3
RMI1	3
RNASET2	3
ROBO1	3
RPL22L1	3
RPP40	3
RPS21	3
RRM1	3
RRP15	3
RSRC1	3
S100A11	3
S100A14	3
S100A2	3
S100A4	3
S100A7	3
S100A8	3
SALL4	3
SAMHD1	3
SAMSN1	3
SBK1	3
SCG5	3
SCRIB	3
SEC61G	3
SEPT2	3
SEPT6	3
SERBP1	3
SERPINB1	3
SFN	3
SFXN4	3
SGPP2	3
SIM2	3
SIX1	3
SKA3	3
SLAMF8	3
SLC12A8	3
SLC16A1	3
SLC1A3	3
SLC25A15	3
SLC25A36	3
SLC2A3	3
SLC2A5	3
SLC35A2	3
SLC39A11	3
SLC39A4	3
SLC52A2	3
SLC5A6	3
SLC6A8	3
SLC7A1	3
SLC7A5	3
SMC2	3
SMYD2	3
SMYD3	3
SNRPE	3
SNX5	3
SOD2	3
SOX11	3
SPARC	3
SPIN4	3
SPINK1	3
SPOCK1	3
SRD5A1	3
SRD5A3	3
SRP72	3
SRPX2	3
SSX2IP	3
ST14	3
ST6GALNAC1	3
STAP2	3
STC1	3
STC2	3
STK26	3
STK39	3
STMN3	3
STXBP6	3
SULT2B1	3
SUPT16H	3
TACSTD2	3
TAF1A	3
TAGAP	3
TAP1	3
TARBP1	3
TBC1D31	3
TBC1D7	3
TCF19	3
TEDC2	3
TESMIN	3
TFB2M	3
TFDP1	3
TGFB1	3
TGM2	3
THBS1	3
TIA1	3
TLR4	3
TMCC1	3
TMEM237	3
TMEM267	3
TMEM30B	3
TMEM38B	3
TMEM79	3
TMEM9	3
TNFRSF11B	3
TNFSF15	3
TNS4	3
TOMM20	3
TOP1	3
TOP1MT	3
TOX3	3
TP53RK	3
TPBG	3
TPM3	3
TRIB1	3
TRIM14	3
TRIM2	3
TRIM22	3
TRIM24	3
TRIM27	3
TSEN15	3
TSPAN13	3
TSPAN6	3
TSTA3	3
TTC39A	3
TTF2	3
TUBB	3
TUBB2A	3
TUFT1	3
TWF1	3
TYMP	3
UBD	3
UBFD1	3
UCP2	3
UGGT1	3
UHMK1	3
UNC5B	3
UPF3B	3
USP31	3
VAV3	3
VTCN1	3
WDR12	3
WDR4	3
WDR54	3
WDR66	3
WDYHV1	3
WWC1	3
XAF1	3
YWHAZ	3
ZDHHC9	3
ZFAND5	3
ZFAS1	3
ZFP36L2	3
ZG16B	3
ZNF165	3
ZNF217	3
ZNF281	3
ZNF587	3
ZNF652	3
AASDHPPT	2
ABCA12	2
ABCC1	2
ABCC3	2
ABCC4	2
ABCC9	2
ABCF2	2
ABCG1	2
ABI2	2
ACAT1	2
ACBD3	2
ACBD6	2
ACSL3	2
ACSL4	2
ACSL5	2
ACTG2	2
ACTR3	2
ADAM19	2
ADAM22	2
ADAM28	2
ADAMTS4	2
ADAMTSL3	2
ADCY3	2
ADCY7	2
ADD3	2
ADK	2
ADNP	2
ADORA3	2
ADSL	2
AFAP1-AS1	2
AFAP1L2	2
AGFG1	2
AGO2	2
AGRN	2
AGT	2
AGTRAP	2
AHNAK	2
AHR	2
AKR1B10	2
AL833005	2
ALCAM	2
ALDH1B1	2
ALDOB	2
ALDOC	2
ALG13	2
ALKBH2	2
ALOX5	2
AMIGO2	2
ANAPC5	2
ANGPTL4	2
ANK3	2
ANKRD12	2
ANO1	2
ANXA2	2
ANXA2P3	2
AP1S3	2
AP2B1	2
AP3M2	2
APCDD1	2
APH1A	2
APOBEC3C	2
APOBEC3G	2
APOC2	2
APOE	2
APOF	2
APOLD1	2
ARHGAP18	2
ARHGAP30	2
ARL4A	2
ARL6IP6	2
ARPC1B	2
ARSE	2
ASS1	2
ATF3	2
ATF5	2
ATL3	2
ATP10B	2
ATP11A	2
ATP1B3	2
ATP6V0B	2
ATP6V1C1	2
ATP8B1	2
ATR	2
ATRX	2
AVL9	2
AXIN2	2
AZIN1	2
B3GALNT1	2
B3GALT6	2
B3GNT5	2
B9D1	2
BACE2	2
BAG2	2
BAIAP2L2	2
BAMBI	2
BAZ1A	2
BCAM	2
BCL11B	2
BCL2	2
BCL2A1	2
BCL2L13	2
BDH1	2
BHLHE40	2
BIRC3	2
BLNK	2
BLVRA	2
BMP7	2
BMPR1B	2
BMS1P20	2
BOLA2	2
BOP1	2
BPNT1	2
BTBD3	2
BTN3A2	2
BYSL	2
C11orf1	2
C11orf54	2
C11orf80	2
C12orf49	2
C12orf66	2
C12orf75	2
C17orf58	2
C19orf48	2
C1orf116	2
C1orf162	2
C1orf43	2
C1orf54	2
C1QB	2
C1QTNF6	2
C1RL	2
C1S	2
C2	2
C2CD4A	2
C3	2
C3orf14	2
C3orf52	2
C5AR1	2
C5orf34	2
C5orf46	2
C6orf48	2
C7	2
C8orf4	2
CA12	2
CAB39L	2
CAD	2
CALCRL	2
CALD1	2
CAMK2N1	2
CAMSAP2	2
CANT1	2
CANX	2
CAPN13	2
CAPN9	2
CAPRIN1	2
CAPZB	2
CASP1	2
CASP3	2
CASP8	2
CAV2	2
CAVIN3	2
CBR4	2
CBS	2
CCDC138	2
CCL11	2
CCL28	2
CCNB1IP1	2
CCNF	2
CCNG2	2
CCNL1	2
CCNO	2
CCR2	2
CCR5	2
CCT2	2
CD14	2
CD1D	2
CD200	2
CD247	2
CD27	2
CD34	2
CD37	2
CD38	2
CD3D	2
CD3EAP	2
CD46	2
CD52	2
CD53	2
CD55	2
CD58	2
CD70	2
CD74	2
CD84	2
CD86	2
CD9	2
CDC123	2
CDC42SE1	2
CDC45L	2
CDCA4	2
CDK8	2
CDKN1C	2
CEACAM5	2
CEBPB	2
CEBPG	2
CELSR2	2
CENPQ	2
CEP68	2
CEP72	2
CEP76	2
CFL1	2
CGREF1	2
CHAC2	2
CHAF1B	2
CHD1L	2
CHMP4C	2
CHSY1	2
CILP2	2
CIRBP	2
CKLF	2
CLDN2	2
CLEC2D	2
CLEC4A	2
CLIC4	2
CLIC5	2
CLU	2
CMC2	2
CMTM3	2
CMTM4	2
CMTM7	2
CMTM8	2
CNPY3	2
CNTNAP2	2
COCH	2
COL13A1	2
COL14A1	2
COL17A1	2
COL27A1	2
COL2A1	2
COL4A5	2
COL6A3	2
COL8A2	2
COPG2	2
CORO2A	2
COTL1	2
COX15	2
CPSF6	2
CRABP2	2
CRACR2B	2
CREM	2
CRISPLD2	2
CRTAP	2
CSAG4	2
CSF1R	2
CSNK1A1	2
CSNK2A1	2
CSPP1	2
CST2	2
CT83	2
CTGF	2
CTPS2	2
CTSB	2
CTSD	2
CTSS	2
CTTN	2
CXCL16	2
CXCL3	2
CXorf57	2
CXXC5	2
CYBA	2
CYC1	2
CYP1B1	2
CYR61	2
CYTH2	2
CYTIP	2
DACH1	2
DARS	2
DCAF16	2
DCBLD1	2
DCK	2
DCLK1	2
DCLRE1B	2
DCN	2
DCUN1D5	2
DDX20	2
DDX21	2
DDX39A	2
DDX58	2
DDX6	2
DDX60L	2
DEGS1	2
DEPTOR	2
DERL1	2
DESI1	2
DESI2	2
DGAT2	2
DIEXF	2
DKC1	2
DKK1	2
DLEU1	2
DLEU2	2
DLG2	2
DLG3	2
DLX4	2
DNAJC12	2
DNM2	2
DOCK11	2
DOCK9	2
DOK5	2
DOPEY2	2
DPCD	2
DPT	2
DPY19L1	2
DPY19L4	2
DPYSL2	2
DRAIC	2
DRAM1	2
DSC3	2
DSN1	2
DST	2
DUS4L	2
DUSP14	2
DUT	2
DYNLL1	2
DYRK2	2
EBAG9	2
EBP	2
EBPL	2
EDEM3	2
EDNRB	2
EEF1A1	2
EEF1A2	2
EFNA1	2
EGFL6	2
EGR1	2
EGR2	2
EHBP1	2
EHMT2	2
EIF1AX	2
EIF2S3	2
EIF3B	2
EIF3E	2
EIF3M	2
EIF4A2	2
EIF4B	2
EIF5A	2
EIF5A2	2
ELF3	2
ELF4	2
ELMO3	2
ELOVL5	2
EML1	2
EMX2	2
ENO2	2
ENPP2	2
ENPP3	2
ENPP5	2
EOMES	2
EPB41L2	2
EPB41L5	2
EPDR1	2
EPHA3	2
EPHB3	2
EPHB4	2
EPHX4	2
EPS8L1	2
EPS8L2	2
ERG	2
ERMP1	2
ERP29	2
ESYT2	2
ETNK1	2
EVI2A	2
EYA2	2
F11R	2
FA2H	2
FABP5	2
FABP6	2
FAIM	2
FAM107B	2
FAM110C	2
FAM120A	2
FAM169A	2
FAM199X	2
FAM208B	2
FAM217B	2
FAM3B	2
FAM57A	2
FAM72D	2
FAM84B	2
FAM92A	2
FANCA	2
FANCF	2
FANCL	2
FAT1	2
FBN1	2
FBN2	2
FBP1	2
FBXO11	2
FBXO45	2
FBXO5	2
FCGBP	2
FCGR2B	2
FCGR3A	2
FCRL5	2
FEZ1	2
FGFR1OP	2
FGFR3	2
FHOD3	2
FILIP1	2
FJX1	2
FLAD1	2
FLRT2	2
FLT1	2
FMNL2	2
FOLH1	2
FOXA2	2
FOXC1	2
FOXJ1	2
FOXP4-AS1	2
FOXQ1	2
FOXRED2	2
FPR1	2
FRAS1	2
FRMD3	2
FRMD5	2
FRMD6	2
FSTL1	2
FUBP1	2
FUT8	2
FYB	2
FYB1	2
FZD3	2
FZD5	2
G3BP1	2
GALE	2
GALNT1	2
GAS6	2
GCH1	2
GCNT1	2
GCNT3	2
GDPD1	2
GGCX	2
GGT1	2
GHR	2
GIMAP2	2
GINS4	2
GJB6	2
GJC1	2
GLIPR1	2
GLIS3	2
GLUD2	2
GMCL1	2
GMDS	2
GMFB	2
GNAI1	2
GNB4	2
GNG4	2
GNL3L	2
GNLY	2
GOLPH3L	2
GOLT1B	2
GORAB	2
GOT2	2
GPATCH2	2
GPATCH4	2
GPC4	2
GPI	2
GPR161	2
GPR180	2
GPR65	2
GPRIN1	2
GPX3	2
GPX7	2
GRAMD1A	2
GRB10	2
GRB7	2
GRHL1	2
GRM8	2
GRP	2
GRPEL2	2
GRTP1	2
GSAP	2
GSDME	2
GSTA4	2
GSTM3	2
GSTO2	2
GSTP1	2
GTF2I	2
GTF2IRD2	2
GUCY1A3	2
GXYLT2	2
GYG1	2
GZMB	2
GZMH	2
H1F0	2
H2AFZ	2
H2BFS	2
H3F3A	2
HACD3	2
HAGHL	2
HAS3	2
HAUS1	2
HAUS3	2
HAVCR2	2
HDGFL3	2
HERC5	2
HEY1	2
HIKESHI	2
HIST1H2AM	2
HIST1H2BC	2
HIST1H2BG	2
HIST1H2BM	2
HIST1H3F	2
HIST1H4C	2
HIST1H4H	2
HIST2H2AA4	2
HIST2H2BE	2
HLA-C	2
HLA-DMA	2
HLA-DOA	2
HLA-DPB1	2
HLA-DQA1	2
HLA-DQB1	2
HLA-DRA	2
HLA-E	2
HLA-F	2
HMCN1	2
HMGB1	2
HMGB3P1	2
HMGN1	2
HNRNPA1	2
HNRNPD	2
HNRNPU	2
HOTAIRM1	2
HOXB6	2
HOXB9	2
HOXC10	2
HOXC13	2
HOXC9	2
HPDL	2
HPRT1	2
HRH1	2
HS6ST2	2
HSD17B6	2
HSF2	2
HSH2D	2
HSPA13	2
HSPA4	2
HSPB1	2
HSPE1	2
HSPH1	2
HTATIP2	2
HYLS1	2
HYOU1	2
ICA1	2
ICAM2	2
IDI1	2
IDO1	2
IDS	2
IER2	2
IER3	2
IER5L	2
IFI30	2
IFI35	2
IFIT3	2
IFITM2	2
IGF1	2
IGF2	2
IGFBP2	2
IGFBP7	2
IGH@	2
IGHM	2
IGK	2
IGLC1	2
IGSF6	2
IKZF2	2
IL10RA	2
IL18	2
IL1RAP	2
IL1RN	2
IL20RB	2
IL24	2
IL27RA	2
IL2RB	2
IL33	2
IL6ST	2
IL7R	2
INHBB	2
INPP5D	2
INSM1	2
INTS13	2
INTS7	2
IPO5	2
IPO9	2
IRF2BP2	2
IRF7	2
ISG20L2	2
ITGB1	2
ITGB2	2
ITGB3BP	2
ITGB4	2
ITGBL1	2
ITIH5	2
ITK	2
JAG1	2
JAK3	2
JCAD	2
JPT2	2
JUNB	2
KCNE4	2
KCNJ8	2
KCNK3	2
KCNMA1	2
KCNN2	2
KCNS3	2
KCTD15	2
KDELR1	2
KHDC4	2
KIAA1026	2
KIAA1522	2
KIF22	2
KIF3A	2
KIF5B	2
KISS1R	2
KLF5	2
KLF7	2
KLHL6	2
KLK10	2
KLK12	2
KMO	2
KNOP1	2
KPNA1	2
KREMEN2	2
KRT16	2
KRT18	2
KRT6A	2
KRT6B	2
KRT86	2
KRTCAP3	2
L2HGDH	2
LAG3	2
LAGE3	2
LAMA4	2
LAMB1	2
LAMB3	2
LAMP2	2
LAMP5	2
LBH	2
LCP1	2
LCP2	2
LDB2	2
LDLRAD3	2
LGALS3	2
LGALS9	2
LGR5	2
LHX2	2
LIFR	2
LILRB2	2
LINC01094	2
LIPA	2
LIPG	2
LIX1L	2
LMBR1	2
LMNA	2
LNPEP	2
LOC374443	2
LRG1	2
LRIG1	2
LRR1	2
LRRC15	2
LRRC41	2
LSM4	2
LSM5	2
LST1	2
LTBP1	2
LTF	2
LY6K	2
LYAR	2
LYPD1	2
LYRM4	2
LZTS1	2
MACC1	2
MAGEA1	2
MAGEA12	2
MAGED1	2
MAGOHB	2
MAP1B	2
MAP7D2	2
MARCH6	2
MARCKS	2
MARVELD1	2
MATR3	2
MAZ	2
MB	2
MBNL2	2
MBOAT2	2
MCAM	2
MCCC2	2
MCL1	2
MCTP1	2
MCUB	2
MECOM	2
METTL1	2
METTL21A	2
METTL7B	2
MEX3D	2
MGLL	2
MGP	2
MIB1	2
MICAL2	2
MICALL2	2
MIPEP	2
MIS18BP1	2
MLXIPL	2
MMD	2
MN1	2
MNS1	2
MNX1	2
MOCOS	2
MORF4L2	2
MOXD1	2
MPDZ	2
MPHOSPH9	2
MPZL1	2
MPZL2	2
MR1	2
MRE11	2
MRGBP	2
MRPL12	2
MRPL15	2
MRPL30	2
MRPL42	2
MRPL50	2
MRS2	2
MS4A7	2
MSLN	2
MSX1	2
MT1F	2
MT1G	2
MT1X	2
MTA3	2
MTCL1	2
MTDH	2
MTHFD1L	2
MTMR2	2
MTR	2
MUC20	2
MXRA7	2
MYCN	2
MYH11	2
MYL6B	2
MYL9	2
MYLK	2
MYO10	2
MYO19	2
MYO1B	2
MYO1F	2
MYO5C	2
MYO6	2
MYOF	2
MZT1	2
NAA15	2
NAA40	2
NACA	2
NAMPT	2
NANOS1	2
NAPG	2
NARF	2
NAT14	2
NAV3	2
NCAPD3	2
NCK1	2
NDRG2	2
NEBL	2
NEDD4L	2
NEFL	2
NFIA	2
NFYA	2
NHP2	2
NHS	2
NID2	2
NINJ2	2
NKD2	2
NLN	2
NME7	2
NMI	2
NOD2	2
NOL6	2
NOL8	2
NOLC1	2
NONO	2
NOP16	2
NOTCH3	2
NPAS3	2
NPC1	2
NPM3	2
NPTN	2
NPTX2	2
NR2C2AP	2
NR4A2	2
NRAS	2
NRG1	2
NRXN1	2
NSF	2
NT5DC2	2
NTM	2
NUCB2	2
NUDCD1	2
NUDT21	2
NUDT3	2
NUDT5	2
NUP37	2
NUS1	2
NXT1	2
OASL	2
OCIAD2	2
OGDHL	2
OLFM1	2
OLFML2A	2
OLFML3	2
ORC5	2
OSBPL8	2
OSGIN2	2
OSM	2
OSMR	2
OSR2	2
OVOL1	2
OVOL2	2
P2RX7	2
P2RY13	2
P4HA1	2
PABPC4	2
PACSIN1	2
PAK6	2
PALD1	2
PANX1	2
PAPOLA	2
PAQR5	2
PAQR6	2
PARP1	2
PARP14	2
[truncated: 4,496 more rows]

## Sheet: S-Table 5 - Jaccard Index betwe
S-table 5: Jaccard index values for each comparison between cancer types for overexpressed genes (microarray). The index shows the significance of the comparisons using a score from 0 to 1.
	BLD	BON	BRC	BRN	CRC	GTC	LNG	LVR	OVR	PNC	PRT	RNL	HNC
BLD	1	0.00651466	0.100932	0.00288184	0.0665973	0.0245614	0.146078	0.0705755	0.12213	0.00315457	0.0338421	0.03875	0.101124
BON	0.00651466	1	0.000543774	0	0.00170455	0.00170068	0.00101729	0.00118835	0.00107066	0	0.000787402	0	0.0016835
BRC	0.100932	0.000543774	1	0.00696677	0.184977	0.0669326	0.212462	0.187055	0.127816	0.00380022	0.072942	0.12232	0.137671
BRN	0.00288184	0	0.00696677	1	0.00614182	0.00802568	0.00294118	0.0075979	0.00723888	0	0.00460123	0.0158046	0.0127796
CRC	0.0665973	0.00170455	0.184977	0.00614182	1	0.0792033	0.187364	0.178129	0.0967213	0.00396601	0.0542527	0.0975696	0.133981
GTC	0.0245614	0.00170068	0.0669326	0.00802568	0.0792033	1	0.0623288	0.057277	0.0245566	0.00167504	0.0378317	0.0747095	0.0839552
LNG	0.146078	0.00101729	0.212462	0.00294118	0.187364	0.0623288	1	0.15388	0.138655	0.00812183	0.0533019	0.0814438	0.16194
LVR	0.0705755	0.00118835	0.187055	0.0075979	0.178129	0.057277	0.15388	1	0.0966653	0.00118203	0.0715851	0.12269	0.107949
OVR	0.12213	0.00107066	0.127816	0.00723888	0.0967213	0.0245566	0.138655	0.0966653	1	0.00854701	0.0505051	0.060241	0.079456
PNC	0.00315457	0	0.00380022	0	0.00396601	0.00167504	0.00812183	0.00118203	0.00854701	1	0.000781861	0.00217234	0.00332226
PRT	0.0338421	0.000787402	0.072942	0.00460123	0.0542527	0.0378317	0.0533019	0.0715851	0.0505051	0.000781861	1	0.0512821	0.0295924
RNL	0.03875	0	0.12232	0.0158046	0.0975696	0.0747095	0.0814438	0.12269	0.060241	0.00217234	0.0512821	1	0.0980834
HNC	0.101124	0.0016835	0.137671	0.0127796	0.133981	0.0839552	0.16194	0.107949	0.079456	0.00332226	0.0295924	0.0980834	1
Legend:		Index higher higher of equal to 0.15
		Self comparison
		Index between 0.12 and 0.149
	BLD: Bladder (Cancer)
	BON: Bone (Cancer)
	BRC: Breast Cancer
	BRN: Brain (Cancer)
	CRC: (Colorectal Cancer
	GTC: Gastric Cancer
	LNG: Lung (Cancer)
	LVR: Liver (Cancer)
	OVR: Ovary (Cancer)
	PNC: Pancreatic (Cancer)
	PRT: Prostate Cancer)
	RNL: Renal (Cancer)
	HNC: Head/Neck (Cancer)

## Sheet: S-Table 6 - Genes Intersection 
S-table 6: Underexpressed genes from all GSEs were combined by cancer type (microarray). This table shows the number of underexpressed genes in common between them.
	BLD	BON	BRC	BRN	CRC	GTC	LNG	LVR	OVR	PNC	PRT	RNL	HNC
BLD	869	4	481	10	329	44	438	148	367	1	268	99	142
BON	4	17	4	0	8	2	8	2	8	0	3	0	0
BRC	481	4	2140	27	569	151	784	351	454	2	431	290	340
BRN	10	0	27	103	15	7	16	6	15	0	9	17	5
CRC	329	8	569	15	1642	189	467	276	323	3	266	272	284
GTC	44	2	151	7	189	647	142	149	48	1	71	129	117
LNG	438	8	784	16	467	142	1600	295	363	2	316	218	282
LVR	148	2	351	6	276	149	295	1178	171	1	151	279	141
OVR	367	8	454	15	323	48	363	171	1399	0	274	86	112
PNC	1	0	2	0	3	1	2	1	0	4	1	0	1
PRT	268	3	431	9	266	71	316	151	274	1	1294	119	179
RNL	99	0	290	17	272	129	218	279	86	0	119	1108	146
HNC	142	0	340	5	284	117	282	141	112	1	179	146	877
Legend:		Cancer types with the highest amount of genes in common per combination
		Cancer types with the 2nd highest amount of genes in common per combination
		Cancer types with the 3rd highest amount of genes in common per combination
		Self-comparison (in common between all GSEs of the same type)
	BLD: Bladder (Cancer)
	BON: Bone (Cancer)
	BRC: Breast Cancer
	BRN: Brain (Cancer)
	CRC: (Colorectal Cancer
	GTC: Gastric Cancer
	LNG: Lung (Cancer)
	LVR: Liver (Cancer)
	OVR: Ovary (Cancer)
	PNC: Pancreatic (Cancer)
	PRT: Prostate Cancer)
	RNL: Renal (Cancer)
	HNC: Head/Neck (Cancer)

## Sheet: S-Table 7 - Gene Expression Fre
S-table 7: Frequency of underexpressed genes (microarray) taking into consideration how many times a gene appeared in each comparison by cancer type (13 total).
Genes	Frequency
CXCL12	9
PDK4	9		Legend:	Top Gene
ABCA8	8			Top 2nd Frequency
ABI3BP	8			Top 3rd Frequency
ANGPTL1	8			Top 4th Frequency
AOX1	8
C7	8
DPT	8
KLF4	8
METTL7A	8
MFAP4	8
MT1E	8
MT1M	8
NR3C2	8
PDGFRA	8
SCN7A	8
SFRP1	8
SRPX	8
TCEAL2	8
TGFBR3	8
ABCB1	7
ADAMTS1	7
ADHFE1	7
AKAP12	7
AQP1	7
ASPA	7
BCHE	7
C14orf132	7
C3	7
CCL2	7
CDO1	7
CFD	7
CFH	7
CHRDL1	7
COX7A1	7
DCN	7
DMD	7
FBLN5	7
GABARAPL1	7
GAS1	7
GHR	7
GPM6A	7
GPRASP1	7
GPX3	7
HPGD	7
HSPB8	7
IL33	7
ITM2A	7
ITPR1	7
JAM2	7
LIFR	7
MAOB	7
MYH11	7
NDRG2	7
NTN4	7
OGN	7
PCOLCE2	7
PIGR	7
PLPP3	7
PLSCR4	7
RCAN1	7
RCAN2	7
RNASE4	7
RND3	7
RSPO3	7
SELENBP1	7
SLC4A4	7
SOBP	7
SORBS1	7
SPARCL1	7
STOM	7
SYNE1	7
TMPRSS2	7
ZBTB16	7
A2M	6
AADAC	6
ACAT1	6
ACOX2	6
ADH1B	6
ADH1C	6
ALDH1A1	6
ANG	6
ANPEP	6
ANXA3	6
AOC3	6
ARMCX1	6
ATF3	6
ATP1A2	6
BDH2	6
BHMT2	6
C2orf40	6
C4orf19	6
CALD1	6
CAV1	6
CBX7	6
CCDC80	6
CCL21	6
CD59	6
CES1	6
CFTR	6
CLDN11	6
CLIC5	6
CLU	6
CNN1	6
CNRIP1	6
COL4A6	6
CPED1	6
CRYAB	6
CSRP1	6
CYBRD1	6
CYP3A5	6
DDR2	6
DKK3	6
DNAJB4	6
DNASE1L3	6
DUSP1	6
EDNRB	6
EFEMP1	6
EGR1	6
EMCN	6
ETS2	6
FAM107A	6
FAM189A2	6
FAXDC2	6
FBLN1	6
FCER1A	6
FERMT2	6
FGF7	6
FHL1	6
FOSB	6
FXYD1	6
FYN	6
G0S2	6
GAS6	6
GPAT3	6
GPM6B	6
GRAMD1C	6
GSTM3	6
GYPC	6
HBA2	6
HBB	6
HHIP	6
HLF	6
HMGCS2	6
HSPA2	6
HSPB2	6
HYAL1	6
ID1	6
IGF1	6
IGFBP6	6
IL6ST	6
JAM3	6
JAZF1	6
KCNJ8	6
KCNMA1	6
KLF2	6
KLF9	6
KLRB1	6
MAGI2	6
MAL	6
MAMDC2	6
MAOA	6
MEF2C	6
MEIS1	6
MFSD4A	6
MGLL	6
MLPH	6
MRGPRF	6
MS4A6A	6
MT1X	6
MT2A	6
MYL9	6
MYLK	6
NFIA	6
P2RY14	6
P3H2	6
PARM1	6
PGM5	6
PID1	6
PMP22	6
PTGDS	6
PTGIS	6
PTN	6
RARRES2	6
RBMS3	6
RBP4	6
RECK	6
RERG	6
RRAD	6
SCARA5	6
SELENOP	6
SETBP1	6
SMAD9	6
SORBS2	6
SPATA18	6
TAGLN	6
TCEAL7	6
TCF21	6
TCF4	6
TIMP3	6
TMEM100	6
TNS1	6
VIM	6
VSIG2	6
WISP2	6
ZBTB20	6
ZFPM2	6
ABCA6	5
ACACB	5
ACADL	5
ACTA2	5
ADAMTSL3	5
ADH1A	5
ADIRF	5
AGTR1	5
AHNAK	5
AIF1L	5
ALDH2	5
ALDH3A2	5
ALDH6A1	5
ANK2	5
ANTXR2	5
ARHGAP20	5
ARHGAP24	5
ARHGAP6	5
AZGP1	5
BCL2	5
BEX4	5
C1R	5
C9orf24	5
CA12	5
CA2	5
CAPN3	5
CAV2	5
CAVIN2	5
CCBE1	5
CCL15	5
CCND2	5
CD36	5
CD69	5
CDH19	5
CDKN1C	5
CEBPD	5
CELF2	5
CFI	5
CFL2	5
CGNL1	5
CH25H	5
CKB	5
CLDN5	5
CLEC2B	5
CLEC3B	5
COL14A1	5
CPAMD8	5
CSRNP1	5
CTGF	5
CYP3A4	5
CYR61	5
CYTL1	5
DEFB1	5
DIRAS3	5
DPYD	5
DST	5
EBF1	5
ECM2	5
EGR2	5
EMP1	5
ENPP2	5
EPB41L3	5
EPB41L4B	5
EPHX2	5
FAS	5
FBLN2	5
FEZ1	5
FGFR2	5
FILIP1L	5
FMOD	5
FOLR1	5
FOS	5
FOXO1	5
FRMD6	5
FXYD6	5
GDA	5
GIMAP1	5
GNG2	5
GPD1L	5
GSN	5
GULP1	5
HSD11B1	5
HSD17B6	5
HSPB7	5
IL11RA	5
IL16	5
IL6	5
ITGBL1	5
ITIH5	5
JCHAIN	5
KBTBD11	5
KLF6	5
LAMA2	5
LDB3	5
LDHD	5
LMO2	5
LMO3	5
LMOD1	5
LYVE1	5
MAF	5
MARC2	5
MATN2	5
MCC	5
MEIS3P1	5
MGP	5
MPDZ	5
MRC1	5
MSRA	5
MSRB3	5
MT1F	5
MYADM	5
MYOC	5
MYRIP	5
NBEA	5
NDN	5
NDNF	5
NEDD4L	5
NES	5
NEXN	5
NFASC	5
NOSTRIN	5
NPY1R	5
NR4A2	5
NR4A3	5
OCLN	5
OLFML3	5
OSBPL1A	5
PAPSS2	5
PARVA	5
PBX1	5
PCDH9	5
PDE2A	5
PDE5A	5
PDE8B	5
PDGFD	5
PDLIM3	5
PDLIM5	5
PDZRN3	5
PEG3	5
PELI2	5
PIK3R1	5
PLAGL1	5
PLCL2	5
PLLP	5
PLN	5
PPP1R12B	5
PRELP	5
PRICKLE2	5
PRKAR2B	5
PRKCB	5
PTGS2	5
RARRES1	5
RBPMS	5
RERGL	5
RFX2	5
RGN	5
RGS2	5
RHOJ	5
RNASE1	5
RUNX1T1	5
SAMD5	5
SCD5	5
SCGB2A1	5
SCNN1A	5
SEMA6D	5
SERP2	5
SERPINF1	5
SERPING1	5
SGCE	5
SGK1	5
SGK2	5
SH3BGRL2	5
SLIT2	5
SLIT3	5
SOCS2	5
SOD3	5
SOSTDC1	5
SPON1	5
SSPN	5
SSTR1	5
STXBP6	5
SVEP1	5
SYNM	5
SYNPO2	5
TLR3	5
TMEM47	5
TMTC1	5
TPM1	5
TPM2	5
TWIST2	5
WASF3	5
ZCCHC24	5
ZEB2	5
ZNF385B	5
AASS	4
ABCG2	4
ABLIM3	4
ACAA2	4
ACADSB	4
ACKR1	4
ACSM3	4
ACTG2	4
ADAM33	4
ADAMTS9	4
ADAMTS9-AS2	4
ADI1	4
ADRA2A	4
ADRB2	4
AKR1B1	4
AKR1B10	4
AKR1C3	4
AKR7A3	4
ALB	4
ALDH1A3	4
ALDH1B1	4
ALDH1L1	4
AMPD1	4
ANGPT1	4
ANGPTL4	4
ANKRD35	4
ANTXR1	4
ANXA1	4
ANXA6	4
APBB1IP	4
APOD	4
APOLD1	4
AQP3	4
ARHGEF10	4
ARMC4	4
ARRB1	4
ARRDC4	4
ATP2B4	4
ATP5S	4
AVPI1	4
AXL	4
BEX1	4
BLNK	4
BMP2	4
BMP6	4
BOC	4
C16orf45	4
C16orf89	4
C1orf115	4
C1orf116	4
C1orf21	4
C1QTNF7	4
C1S	4
CA4	4
CALB2	4
CAP2	4
CASP1	4
CASQ2	4
CAT	4
CC2D2A	4
CCDC3	4
CCDC69	4
CCL23	4
CCL28	4
CD14	4
CD163	4
CD74	4
CHL1	4
CIRBP	4
CITED2	4
CKMT2	4
CLIC6	4
CLMN	4
CLSTN2	4
CNR1	4
CNTN1	4
COBLL1	4
COL4A5	4
COLEC11	4
COLEC12	4
COPZ2	4
CORO2B	4
CP	4
CPA3	4
CPEB3	4
CPM	4
CR2	4
CREM	4
CRHBP	4
CRISPLD2	4
CRY2	4
CRYM	4
CSGALNACT1	4
CTNNAL1	4
CWH43	4
CX3CR1	4
CXCL14	4
CXCL2	4
CYB5A	4
CYP2C18	4
CYP4B1	4
CYP4F12	4
CYP4X1	4
DACH1	4
DCLK1	4
DES	4
DLC1	4
DSE	4
DSEL	4
DSTN	4
DUSP5	4
DZIP1	4
ECHDC2	4
EDN1	4
EFCAB1	4
EGR3	4
EHD2	4
EHHADH	4
EIF4E3	4
EML1	4
EMP3	4
ENAH	4
EPAS1	4
ERRFI1	4
EYA2	4
F3	4
FABP4	4
FAM13C	4
FAM149A	4
FAM3B	4
FAM3D	4
FAM46B	4
FBP1	4
FBXO32	4
FCGRT	4
FGD4	4
FGF14-AS2	4
FILIP1	4
FLNC	4
FMO4	4
FMO5	4
FOXF1	4
FOXP2	4
FRZB	4
FYB2	4
FYCO1	4
FZD7	4
GADD45B	4
GAS7	4
GATA6	4
GBP1	4
GFOD1	4
GGTA1P	4
GIMAP6	4
GIMAP7	4
GIMAP8	4
GLS	4
GLYAT	4
GNAI1	4
GNE	4
GNG11	4
GNG7	4
GPC3	4
GPC6	4
GPD1	4
GPT2	4
GREM2	4
GRK5	4
GSTA2	4
GSTM5	4
HAND2-AS1	4
HBA1	4
HBD	4
HBEGF	4
HGD	4
HIC1	4
HIF3A	4
HMOX1	4
HOXA5	4
HPGDS	4
HRASLS2	4
HSD17B11	4
HSD17B2	4
HSPA1A	4
HSPB6	4
HTRA1	4
ID2	4
ID4	4
IER2	4
IGFBP5	4
IGSF10	4
IL17RD	4
ITGA7	4
ITLN1	4
ITSN1	4
JUND	4
KANK2	4
KANK4	4
KAT2B	4
KCNAB1	4
KCNJ15	4
KCNJ16	4
KCNMB1	4
KCTD9	4
KIT	4
KLF15	4
KLHDC1	4
KLHL13	4
KLHL5	4
KLK11	4
KRT19	4
KRT7	4
LAMA3	4
LAMA4	4
LARP6	4
LDB2	4
LEPR	4
LGALS1	4
LGI4	4
LILRB5	4
LIMCH1	4
LIPH	4
LIX1L	4
LMCD1	4
LONRF1	4
LRCH2	4
LRRFIP1	4
LTBP4	4
LTF	4
LUM	4
LXN	4
MAFF	4
MAGI2-AS3	4
MAN1C1	4
MAP1B	4
MBNL1	4
MBNL2	4
MCAM	4
MCL1	4
ME1	4
MEG3	4
MEIS2	4
MME	4
MOB3B	4
MOCS1	4
MPC1	4
MST1L	4
MT1G	4
MT1H	4
MT1HL1	4
MXRA7	4
MYO15B	4
MYOCD	4
MYOT	4
NAP1L2	4
NAP1L5	4
NAV3	4
NFIL3	4
NFKBIZ	4
NOVA1	4
NPR3	4
NR2F2	4
NR3C1	4
NT5E	4
NTNG1	4
NTRK2	4
NTRK3	4
OASL	4
OAT	4
OLFM1	4
OLFML1	4
OPTN	4
OXCT1	4
PADI2	4
PBLD	4
PC	4
PCK1	4
PCSK5	4
PCYOX1	4
PDE1A	4
PDE1C	4
PGM5-AS1	4
PGR	4
PHYHD1	4
PIK3C2G	4
PINK1	4
PLA2G5	4
PLAC8	4
PLAT	4
PLCG2	4
PLEKHH2	4
PLXDC2	4
PPARGC1A	4
PPID	4
PPM1K	4
PPP1R14A	4
PPP1R15A	4
PPP1R3C	4
PPP3CB	4
PRIMA1	4
PRKD1	4
PRNP	4
PROS1	4
PSD3	4
PTGER4	4
QKI	4
RAB37	4
RAI2	4
RASD1	4
RASL12	4
RBP1	4
RFTN1	4
RGS5	4
RHOU	4
RNF125	4
RNF128	4
RNF150	4
ROR1	4
RORA	4
RPS6KA5	4
RRAS	4
RUNDC3B	4
S100A10	4
SCARA3	4
SCN4B	4
SCUBE2	4
SELP	4
SEPT11	4
SERPINA3	4
SGCB	4
SH3D19	4
SH3KBP1	4
SHROOM3	4
SLC16A2	4
SLC16A7	4
SLC1A1	4
SLC25A25	4
SLC8A1	4
SLPI	4
SMOC2	4
SNCA	4
SNRK	4
SOX7	4
SPART	4
SPINK5	4
SPRY2	4
SSBP2	4
ST3GAL1	4
ST6GALNAC3	4
STAB1	4
STARD13	4
STON1	4
STX12	4
SULT1A2	4
SYNPO	4
TAGAP	4
TBC1D1	4
TCEA3	4
TCIM	4
TEK	4
TFCP2L1	4
TFPI	4
TGM2	4
THBS1	4
THSD4	4
THSD7A	4
TIMP2	4
TMED6	4
TMEM140	4
TMEM246	4
TMEM45B	4
TMEM56	4
TMEM61	4
TNXB	4
TP53INP2	4
TRHDE	4
TRPC1	4
TSC22D3	4
TSHZ3	4
TSPAN4	4
TSPAN7	4
TSPAN8	4
TUBB6	4
TXNL1	4
UGP2	4
VIPR1	4
VSIG4	4
WFDC2	4
WLS	4
WNT2B	4
ZFP36	4
ZFP36L2	4
ZSCAN18	4
A1CF	3
ABAT	3
ABCA1	3
ABCA9	3
ABCC6	3
ABCC9	3
ABHD5	3
ABHD6	3
ABLIM1	3
ACAA1	3
ACADS	3
ACADVL	3
ACO1	3
ACOX1	3
ACPP	3
ACSF2	3
ACSS2	3
ACSS3	3
ACTN1	3
ACVR1C	3
ADAM28	3
ADAMTS13	3
ADAMTS5	3
ADAMTS8	3
ADARB1	3
ADCY4	3
ADCY9	3
ADGRD1	3
ADGRG6	3
ADGRL2	3
ADGRL3	3
ADH6	3
ADRB1	3
ADTRP	3
AGR3	3
AHCYL2	3
AK1	3
AKAP13	3
AKR1C1	3
AKT3	3
ALDH4A1	3
ALDOB	3
ALKAL2	3
ALOX15B	3
ALPL	3
AMY1C	3
ANGPTL2	3
ANGPTL3	3
ANK3	3
ANKRD29	3
ANKRD37	3
ANO1	3
ANO5	3
ANXA10	3
ANXA9	3
AOC1	3
AP1S2	3
APCDD1	3
APCDD1L	3
AQP9	3
AR	3
AREG	3
ARHGAP10	3
ARHGEF26	3
ARHGEF4	3
ART4	3
ASPN	3
ASRGL1	3
ASS1	3
ATL1	3
ATOH8	3
ATP2A3	3
ATP8B4	3
AVPR1A	3
B3GALT5-AS1	3
B3GAT1	3
BACH2	3
BANK1	3
BASP1	3
BBOX1	3
BCAS1	3
BDKRB2	3
BEND5	3
BHMT	3
BIRC3	3
BMX	3
BNC2	3
BTBD11	3
BTG2	3
C10orf116	3
C11orf54	3
C11orf96	3
C14orf37	3
C19orf33	3
C1QTNF1	3
C3orf70	3
C3orf85	3
C4BPA	3
C5	3
C6	3
C8orf88	3
CA3	3
CAB39L	3
CACHD1	3
CACNA2D1	3
CALHM2	3
CAMK2N1	3
CAND2	3
CAPN13	3
CAPN9	3
CAST	3
CAVIN1	3
CCDC50	3
CCDC68	3
CCDC85A	3
CCL19	3
CCL4	3
CD160	3
CD19	3
CD200	3
CD248	3
CD34	3
CD52	3
CD99L2	3
CDA	3
CDC42EP2	3
CDHR2	3
CDHR5	3
CDKN1A	3
CDKN2B	3
CEACAM1	3
CEP126	3
CES2	3
CETP	3
CFAP43	3
CFLAR	3
CGN	3
CHDH	3
CHI3L2	3
CHPT1	3
CILP	3
CLCA4	3
CLDN10	3
CLDN23	3
CLDN7	3
CLDN8	3
CLEC10A	3
CLEC4G	3
CLIC4	3
CLIP4	3
CLYBL	3
CMBL	3
CNGA1	3
CNN3	3
CNTN3	3
CNTN4	3
COCH	3
COL13A1	3
COL17A1	3
COL3A1	3
COL4A2	3
COL4A3	3
COL6A2	3
COL6A6	3
CPE	3
CPNE8	3
CPQ	3
CPT2	3
CPXM2	3
CREB5	3
CRIM1	3
CRIP1	3
CSTA	3
CTSB	3
CTSG	3
CTSO	3
CX3CL1	3
CXCL17	3
CXCR4	3
CYP1B1	3
CYP26B1	3
CYP27A1	3
CYP2B6	3
CYP2C9	3
CYP2E1	3
CYP3A7	3
CYP4F3	3
CYS1	3
CYSTM1	3
CYYR1	3
DACT1	3
DACT3	3
DAO	3
DCHS1	3
DDIT4L	3
DENND2A	3
DHRS1	3
DIAPH2	3
DIO3OS	3
DISP1	3
DLK1	3
DMGDH	3
DNAJC12	3
DNAJC15	3
DOCK11	3
DOK4	3
DPP4	3
DPP6	3
DPYS	3
DPYSL2	3
DPYSL3	3
DUOX1	3
DUSP6	3
ECHDC3	3
ECHS1	3
ECI2	3
ECM1	3
EDIL3	3
EDN3	3
EDNRA	3
EFEMP2	3
EFHD1	3
EHBP1	3
EHD3	3
EHF	3
EIF1	3
ELF5	3
ELL2	3
ELMO1	3
ENTPD5	3
EPB41L2	3
EPDR1	3
EPHA3	3
ERBB4	3
ERG	3
ESD	3
ESR1	3
ETFDH	3
ETNPPL	3
EXPH5	3
EYA4	3
F13A1	3
F8	3
FABP1	3
FABP5	3
FAM107B	3
FAM126A	3
FAM129A	3
FAM151A	3
FAM184A	3
FAM49A	3
FBN1	3
FBXO2	3
FCGBP	3
FCGR2B	3
FEZ2	3
FGF1	3
FGF13	3
FGF2	3
FGFR1	3
FGG	3
FHOD3	3
FKBP5	3
FLRT3	3
FMO2	3
FMO3	3
FOLH1B	3
FOLR2	3
FOLR3	3
FOXA1	3
FOXN3	3
FOXP1	3
FPR1	3
FRAS1	3
FRMD3	3
FRMD4A	3
FRY	3
FSTL1	3
FUT3	3
FZD4	3
GALNT12	3
GALNT16	3
GAREM1	3
GATA5	3
GBA3	3
GBP2	3
GCH1	3
GDF10	3
GGH	3
GGT6	3
GIMAP4	3
GIMAP5	3
GJA1	3
GKAP1	3
GLDC	3
GLDN	3
GLIPR2	3
GLT8D2	3
GNAL	3
GNG12	3
GPER1	3
GPIHBP1	3
GPR146	3
GPR155	3
GPR34	3
GPRC5B	3
GRB14	3
GSTA3	3
GSTA5	3
GSTM1	3
GSTM2	3
GUCA2B	3
GUCY1A3	3
HACD1	3
HACD4	3
HADH	3
HCFC2	3
HEPACAM2	3
HEPH	3
HK2	3
HLA-A	3
HLA-DPA1	3
HLA-DPB1	3
HLA-DQB1	3
HNMT	3
HOGA1	3
HOMER2	3
HOXA13	3
HOXA2	3
HOXD10	3
HP	3
HPN	3
HSPA12A	3
ID3	3
IER3	3
IFIT1	3
IFNGR1	3
IFRD1	3
IGFBP3	3
IGFBP4	3
IGFBP7	3
IGHM	3
IGK	3
IGKC	3
IGLC1	3
IL10RA	3
IL17D	3
IL1B	3
IL1R2	3
IL20RA	3
IL4R	3
INMT	3
IQGAP2	3
IRAK3	3
ITGA8	3
ITGA9	3
ITM2C	3
JDP2	3
JPH2	3
JUN	3
JUNB	3
KATNAL1	3
KCNK17	3
KCNK3	3
KCTD12	3
KIAA0513	3
KIF13B	3
KITLG	3
KL	3
KLB	3
KLF10	3
KLF11	3
KLHL6	3
KMO	3
KRT13	3
LAMB2	3
LAMC2	3
LAYN	3
LBH	3
LDHB	3
LIMA1	3
LIN7A	3
LINC00982	3
LINC01279	3
LMO7	3
LOC100288911	3
LOC100506990	3
LOC643733	3
LONRF2	3
LPAR1	3
LPL	3
LRRC19	3
LRRC34	3
LRRC49	3
LRRC6	3
LRRN3	3
LTBP2	3
MAGI1	3
MALL	3
MAN1A1	3
MAP1A	3
MAP3K20	3
MAP3K8	3
MAPRE2	3
MARCH3	3
MARCO	3
MASP1	3
MB	3
MBNL1-AS1	3
MDFIC	3
MECOM	3
MEOX2	3
MFAP3L	3
MICAL2	3
MICU3	3
MIR22HG	3
MITF	3
MMP28	3
MMRN1	3
MMRN2	3
MRAS	3
MST1	3
MT1A	3
MTURN	3
MUC1	3
MUC15	3
MUC4	3
MXRA5	3
MXRA8	3
MYC	3
MYCT1	3
MYH10	3
N4BP2L1	3
NAMPT	3
NAP1L3	3
NAPSA	3
NAPSB	3
NAT1	3
NAV2	3
NCALD	3
NCAM1	3
NEBL	3
NECTIN3	3
NEDD9	3
NEFH	3
NEGR1	3
NEIL1	3
NFIB	3
NHSL1	3
NMT2	3
NNMT	3
NPNT	3
NR0B2	3
NR4A1	3
NRP1	3
NRP2	3
NTF3	3
NUAK1	3
NUCB2	3
OAF	3
ODAM	3
OLFM4	3
OLFML2A	3
OMD	3
OSBPL6	3
OSR1	3
OTC	3
PALLD	3
PALM	3
PAM	3
PAMR1	3
PAQR5	3
PARD3B	3
PCGF5	3
PCM1	3
PCP4	3
PDE4B	3
PDE4DIP	3
PDE7B	3
PDLIM4	3
PDPN	3
PDXK	3
PDZD2	3
PDZK1	3
PEBP4	3
PECAM1	3
PEG10	3
PER1	3
PER2	3
PGC	3
PGM1	3
PGPEP1	3
PHLDB2	3
PHYH	3
PI16	3
PIP	3
PIP5K1B	3
PJA2	3
PKD2	3
PKDCC	3
PKIG	3
PLA2G16	3
PLA2G4C	3
PLAC9	3
PLCXD3	3
PLD1	3
PLEKHA5	3
PLP1	3
PNPLA7	3
PODXL	3
PON3	3
PP7080	3
PPARG	3
PPP1R16B	3
PPP1R1A	3
PPP1R36	3
PRDM16	3
PRG4	3
PRICKLE1	3
PROCR	3
PROM1	3
PRSS23	3
PRUNE2	3
PSCA	3
PTGER2	3
PTGR1	3
PTGS1	3
PTH1R	3
PTP4A1	3
PTPN21	3
PTPRC	3
PTPRD	3
PTPRN2	3
PTX3	3
PXDC1	3
PXK	3
PXMP2	3
PYGM	3
PZP	3
RAB17	3
RAB27A	3
RAB3B	3
RAB8B	3
RAPGEF3	3
RASGRP2	3
RASSF6	3
RASSF8	3
RBMS1	3
RBP7	3
RBPMS2	3
RCSD1	3
RDH5	3
RETREG1	3
RGCC	3
RGS13	3
RGS22	3
RHOB	3
RHOBTB3	3
RIC3	3
RILP	3
RIPOR2	3
RMDN2	3
RNASE6	3
RNF112	3
RNF152	3
ROBO1	3
RTN1	3
S100A14	3
S100A8	3
S1PR1	3
SAA1	3
SAA4	3
SACS	3
SAMSN1	3
SASH1	3
SAT2	3
SCGB1A1	3
SCGB3A1	3
SCIN	3
SCN2B	3
SCNN1B	3
SCNN1G	3
SCRG1	3
SEC14L2	3
SECISBP2L	3
SELE	3
SEMA3E	3
SEMA3G	3
SEMA5A	3
SEMA6A	3
SEPT4	3
SEPT7	3
SERINC1	3
SERPINA4	3
SERPINA5	3
SERPINA6	3
SFRP2	3
SGCA	3
SGCD	3
SGCG	3
SH3BGRL	3
SH3GL2	3
SH3RF2	3
SHE	3
SIRPA	3
SLC14A1	3
SLC16A4	3
SLC16A5	3
SLC16A9	3
SLC19A3	3
SLC22A3	3
SLC22A4	3
SLC25A20	3
SLC25A37	3
SLC26A9	3
SLC28A2	3
SLC2A3	3
SLC31A2	3
SLC38A2	3
SLC39A5	3
SLC40A1	3
SLC41A2	3
SLC44A4	3
SLC46A3	3
SLC47A1	3
SLC51B	3
SLC6A16	3
SLC7A7	3
SLC9A9	3
SMAD7	3
SMARCA1	3
SMARCD3	3
SMIM14	3
SMIM5	3
SMIM6	3
SMOC1	3
SMPDL3A	3
SNAI2	3
SOCS3	3
SORCS1	3
SORD	3
SOWAHA	3
SOX17	3
SOX5	3
SPARC	3
SPEF2	3
SPNS2	3
SPRY1	3
SPX	3
SRD5A2	3
SSFA2	3
ST5	3
ST6GALNAC2	3
ST6GALNAC6	3
STAB2	3
STAP1	3
STMN2	3
STOX2	3
STX11	3
STX2	3
SULT1A1	3
SVIL	3
SYNC	3
SYNGR1	3
SYT13	3
SYTL4	3
SYTL5	3
TACC1	3
TBX3	3
TBX5	3
TCF7L1	3
TCF7L2	3
TESC	3
TF	3
TFF1	3
TFF3	3
TGFB1I1	3
TGFB2	3
TGFBR2	3
THRB	3
THRSP	3
TJP2	3
TJP3	3
TLE2	3
TLE4	3
TLN1	3
TLN2	3
TM7SF2	3
TMC4	3
TMEFF2	3
TMEM178A	3
TMEM213	3
TMEM220	3
TMEM237	3
TMEM30B	3
TMEM37	3
TMOD1	3
TMX4	3
TNC	3
TNFAIP3	3
TNS2	3
TOM1L2	3
TPD52L1	3
TPPP3	3
TPSAB1	3
TRHDE-AS1	3
TRNP1	3
TRO	3
TSPAN1	3
TSPAN12	3
TSPAN18	3
TSPAN3	3
TST	3
TTC28	3
TTLL7	3
TTN	3
TUB	3
TUBB2A	3
TXNIP	3
UBL3	3
UCHL1	3
UGT2B15	3
UGT2B28	3
UPK1B	3
USP2	3
USP53	3
UTRN	3
VAMP5	3
VAPA	3
VCAM1	3
VEGFA	3
VEGFC	3
VGLL3	3
VILL	3
VLDLR	3
VNN2	3
VSIR	3
VSNL1	3
VSTM4	3
VWA5A	3
VWF	3
WDR78	3
WIF1	3
WNT11	3
WNT6	3
WSB1	3
XDH	3
YME1L1	3
ZBTB4	3
ZC3H12C	3
ZFHX4	3
ZNF300P1	3
ZNF423	3
ZNF439	3
ZYX	3
AAK1	2
ABCA5	2
ABCC3	2
ABCC5	2
ABCG1	2
ABCG5	2
ABHD14B	2
ABHD15	2
ABHD17C	2
ABHD2	2
ABL1	2
ACADM	2
ACKR3	2
ACKR4	2
ACMSD	2
ACOT11	2
ACOT12	2
ACSL1	2
ACSL4	2
ACSM2A	2
ACSM2B	2
ACSM5	2
ACTR3	2
ACVRL1	2
ADAM19	2
ADAMTS15	2
ADAMTSL4	2
ADD3	2
ADGRA2	2
ADGRF1	2
ADGRG2	2
ADGRG7	2
ADGRL4	2
ADH5	2
ADH7	2
ADIPOQ	2
ADM	2
ADSSL1	2
AEBP1	2
AES	2
AFAP1L1	2
AFAP1L2	2
AFF3	2
AFM	2
AGMAT	2
AGPAT2	2
AGPS	2
AGR2	2
AGT	2
AGXT	2
AGXT2	2
AIF1	2
AK4	2
AKAP14	2
AKR1C2	2
ALDH1A2	2
ALDH3A1	2
ALDH3B1	2
ALDH8A1	2
ALLC	2
ALOX5	2
AMDHD1	2
AMN	2
AMOTL1	2
AMPH	2
ANKRD12	2
ANKRD13A	2
ANKRD20A5P	2
ANKRD6	2
ANO4	2
ANO6	2
ANXA2	2
ANXA5	2
APBB2	2
APOA1	2
APOA5	2
APOB	2
APOBEC2	2
APOC3	2
APOE	2
APOH	2
APOM	2
AQP11	2
AQP4	2
AQP7	2
ARAP3	2
ARGLU1	2
ARHGAP25	2
ARHGAP29	2
ARHGAP30	2
ARHGAP31	2
ARHGAP42	2
ARHGAP44	2
ARHGAP9	2
ARHGEF15	2
ARHGEF28	2
ARHGEF3	2
ARHGEF37	2
ARHGEF40	2
ARHGEF6	2
ARID5B	2
ARL14	2
ARMC3	2
ARMCX4	2
ARRDC3	2
ASB2	2
ASB5	2
ASGR1	2
ASPH	2
ASTN1	2
ATP10D	2
ATP12A	2
ATP1A4	2
ATP1B1	2
ATP1B2	2
ATP2C1	2
ATP2C2	2
ATP6V0A4	2
ATP8A2	2
ATPIF1	2
ATXN1	2
B3GNT7	2
BACE1	2
BACE2	2
BAG2	2
BCKDHB	2
BCL11A	2
BDH1	2
BDKRB1	2
BDNF	2
BEND7	2
BEST4	2
BGN	2
BHLHE40	2
BHLHE41	2
BIN1	2
BIRC5	2
BMP1	2
BMP5	2
BMPER	2
BNC1	2
BNIP2	2
BNIP3L	2
BRE-AS1	2
BSPRY	2
BST2	2
BTBD3	2
BTNL9	2
C10orf128	2
C11orf88	2
C15orf48	2
C16orf54	2
C1orf106	2
C1orf162	2
C1orf210	2
C1orf226	2
C1QA	2
C1QB	2
C1QTNF2	2
C2	2
C20orf127	2
C20orf85	2
C21orf33	2
C2orf54	2
C2orf88	2
C5AR1	2
C6orf136	2
C8B	2
C8orf4	2
C9orf3	2
CA11	2
CA8	2
CA9	2
CABLES1	2
CADM1	2
CALCOCO1	2
CALCOCO2	2
CALML3	2
CALU	2
CAMK1	2
CAMK2B	2
CAPN2	2
CAPN5	2
CAPS	2
CAPS2	2
CAPSL	2
CARD16	2
CASC1	2
CASP10	2
CASZ1	2
CATSPERD	2
CBFA2T3	2
CBLN2	2
CBS	2
CCDC178	2
CCDC181	2
CCDC81	2
CCDC88A	2
CCDC9B	2
CCL5	2
CCL8	2
CCM2L	2
CCNB1	2
CCNDBP1	2
CCNG2	2
CCNL1	2
CCNL2	2
CCNYL1	2
CCRL2	2
CD1D	2
CD209	2
CD300A	2
CD300LG	2
CD302	2
CD48	2
CD53	2
CD99	2
CDC14B	2
CDC37L1	2
CDC42EP3	2
CDC42EP5	2
CDH11	2
CDH13	2
CDH23	2
CDH4	2
CDH5	2
CDHR3	2
CDKL1	2
CDKN2C	2
CDKN3	2
CDON	2
CEACAM7	2
CENPN	2
CEP68	2
CERK	2
CFAP221	2
CFAP52	2
CFAP70	2
CFHR3	2
CFP	2
CHCHD10	2
CHGA	2
CHGB	2
CHIA	2
CHN2	2
CHP1	2
CHST15	2
CHST3	2
CHST7	2
CHST9	2
CIDEB	2
CIDEC	2
CIPC	2
CISH	2
CLCNKB	2
CLDN18	2
CLDN19	2
CLDN3	2
CLEC14A	2
CLIC2	2
CLIC3	2
CLIP3	2
CLMP	2
CLRN3	2
CMA1	2
CMAH	2
CMAHP	2
CNDP1	2
CNKSR2	2
COBL	2
COL12A1	2
COL15A1	2
COL16A1	2
COL1A2	2
COL21A1	2
COL5A1	2
COL6A1	2
COL6A3	2
COLCA1	2
COQ10B	2
CORO1C	2
COTL1	2
CPEB2	2
CPEB4	2
CPLX1	2
CPN2	2
CPNE5	2
CPS1	2
CPVL	2
CPXM1	2
CRACR2A	2
CREBRF	2
CRLF1	2
CRTAC1	2
CRTAP	2
CRYL1	2
CSAD	2
CSDC2	2
CSF1R	2
CSF2RB	2
CSF3R	2
CSRNP3	2
CSRP2	2
CTDSPL	2
CTH	2
CTSE	2
CTSF	2
CTSH	2
CTTNBP2	2
CUTC	2
CWF19L2	2
CXCL1	2
CXCL13	2
CXCL3	2
CXCL6	2
CXCR2	2
CXorf36	2
CXorf57	2
CYB5D2	2
CYB5R3	2
CYCS	2
CYFIP2	2
CYLD	2
CYP1A2	2
CYP26A1	2
CYP2C8	2
CYP2J2	2
CYP39A1	2
CYP4A11	2
CYP4F2	2
CYP4V2	2
CYP8B1	2
D2HGDH	2
DAAM2	2
DAB2	2
DAB2IP	2
DAPK2	2
DBH	2
DCAF11	2
DCBLD2	2
DCDC2	2
DCUN1D3	2
DCUN1D4	2
DCXR	2
DDAH1	2
DDIT4	2
DENND3	2
DEPDC7	2
DEPP1	2
DEPTOR	2
DGAT2	2
DGKA	2
DHCR24	2
DHDDS	2
DHRS11	2
DHRS3	2
DHRS9	2
DHTKD1	2
DIO1	2
DIXDC1	2
DLL1	2
DMBT1	2
DMKN	2
DMPK	2
DMRT2	2
DNAH9	2
DNAJB5	2
DNAJC18	2
DNALI1	2
DNER	2
DNM1	2
DNMT3L	2
DOCK4	2
DOCK5	2
DOCK6	2
DOCK8	2
DPF3	2
DSC2	2
DTNA	2
DTX1	2
DUSP26	2
DUSP4	2
DYNC2H1	2
DYNLRB2	2
EBF3	2
ECHDC1	2
ECSCR	2
EFNA1	2
EFNA5	2
EGF	2
EGFL7	2
EGFR	2
EIF3F	2
EIF5A2	2
ELL3	2
ELOVL5	2
ELOVL6	2
EMILIN1	2
EMX2OS	2
ENG	2
ENO3	2
ENPEP	2
ENPP1	2
ENPP3	2
ENPP4	2
EOGT	2
EP300-AS1	2
EPB41L1	2
EPB41L4A	2
EPB41L5	2
EPCAM	2
EPHA2	2
EPHA7	2
EPHB3	2
EPHB6	2
EPHX1	2
EPN3	2
EPS8	2
ERBB2	2
ERICH3	2
ERO1LB	2
ESAM	2
ESRRG	2
ETNK2	2
ETS1	2
ETV1	2
ETV5	2
EVA1A	2
EVA1C	2
EVC2	2
EVI2A	2
EVI2B	2
EYA1	2
EZR	2
F10	2
F11	2
F12	2
F2	2
FA2H	2
FADS3	2
FAH	2
FAM101A	2
FAM110C	2
FAM114A1	2
FAM13A	2
FAM13B	2
FAM162B	2
FAM167A	2
FAM171A1	2
[truncated: 4,802 more rows]

## Sheet: S-Table 8 - Jaccard Index betwe
S-table 8: Jaccard index values for each comparison between cancer types for underexpressed genes (microarray). The index shows the significance of the comparisons using a score from 0 to 1.
	BLD	BON	BRC	BRN	CRC	GTC	LNG	LVR	OVR	PNC	PRT	RNL	HNC
BLD	1	0.00453515	0.190269	0.010395	0.150779	0.0298913	0.215657	0.0779358	0.193056	0.00114679	0.141425	0.0527157	0.0885287
BON	0.00453515	1	0.00185787	0	0.00484555	0.00302115	0.00497203	0.00167645	0.00568182	0	0.00229358	0	0
BRC	0.190269	0.00185787	1	0.0121841	0.177093	0.0572838	0.265223	0.118301	0.147164	0.000933707	0.143523	0.0980392	0.127008
BRN	0.010395	0	0.0121841	1	0.00867052	0.00942127	0.00948429	0.00470588	0.0100874	0	0.00648415	0.0142379	0.00512821
CRC	0.150779	0.00484555	0.177093	0.00867052	1	0.09	0.168288	0.108491	0.118837	0.00182593	0.0996255	0.109766	0.127069
GTC	0.0298913	0.00302115	0.0572838	0.00942127	0.09	1	0.0674584	0.0889021	0.024024	0.00153846	0.0379679	0.0793358	0.0831557
LNG	0.215657	0.00497203	0.265223	0.00948429	0.168288	0.0674584	1	0.118808	0.137709	0.00124844	0.122576	0.0875502	0.128474
LVR	0.0779358	0.00167645	0.118301	0.00470588	0.108491	0.0889021	0.118808	1	0.0710723	0.00084674	0.0650582	0.139013	0.0736677
OVR	0.193056	0.00568182	0.147164	0.0100874	0.118837	0.024024	0.137709	0.0710723	1	0	0.11327	0.0355225	0.051756
PNC	0.00114679	0	0.000933707	0	0.00182593	0.00153846	0.00124844	0.00084674	0	1	0.00077101	0	0.00113636
PRT	0.141425	0.00229358	0.143523	0.00648415	0.0996255	0.0379679	0.122576	0.0650582	0.11327	0.00077101	1	0.0521244	0.0898594
RNL	0.0527157	0	0.0980392	0.0142379	0.109766	0.0793358	0.0875502	0.139013	0.0355225	0	0.0521244	1	0.079391
HNC	0.0885287	0	0.127008	0.00512821	0.127069	0.0831557	0.128474	0.0736677	0.051756	0.00113636	0.0898594	0.079391	1
Legend:		Index higher or equal to 0.15
		Self comparison
		Index between 0.12 and 0.149
	BLD: Bladder (Cancer)
	BON: Bone (Cancer)
	BRC: Breast Cancer
	BRN: Brain (Cancer)
	CRC: (Colorectal Cancer
	GTC: Gastric Cancer
	LNG: Lung (Cancer)
	LVR: Liver (Cancer)
	OVR: Ovary (Cancer)
	PNC: Pancreatic (Cancer)
	PRT: Prostate Cancer)
	RNL: Renal (Cancer)
	HNC: Head/Neck (Cancer)

## Sheet: S-Table 9 - Genes Intersection 
S-table 9: Overexpressed genes from all RNA-seq GSEs were combined by cancer type. This table shows the number of overexpressed genes in common between them.
	BRC	SKN	CRC	LNG	LVR	PRT	RNL	HNC
BRC	3305	446	320	232	259	2	106	262
SKN	446	3324	622	238	400	4	120	357
CRC	320	622	2113	193	352	1	30	300
LNG	232	238	193	760	183	0	25	161
LVR	259	400	352	183	1234	1	33	196
PRT	2	4	1	0	1	7	0	1
RNL	106	120	30	25	33	0	826	71
HNC	262	357	300	161	196	1	71	1770
Legend:		Cancer types with the highest amount of genes in common per combination
		Cancer types with the 2nd highest amount of genes in common per combination
		Cancer types with the 3rd highest amount of genes in common per combination
		Self-comparison (in common between all GSEs of the same type)
	BRC: Breast Cancer
	CRC: (Colorectal Cancer
	SKN: (Skin Cancer)
	LNG: Lung (Cancer)
	LVR: Liver (Cancer)
	PRT: Prostate Cancer)
	RNL: Renal (Cancer)
	HNC: Head/Neck (Cancer)

## Sheet: S-Table 10 - Gene Expression Fr
S-table 10: Frequency of overexpressed genes between cancer types (RNA-seq). This frequency takes into consideration how many times a gene appeared in each comparison by cancer type (8 total).
Gene	Frequency		Legend:	Top Frequency
TPX2	6			Top 2nd Frequency
CLSPN	6			Top 3rd Frequency
CDC6	6
KIF20A	6
CDC20	6
DLGAP5	6
PKMYT1	6
E2F8	6
TOP2A	6
CDCA8	6
CENPU	6
SPC25	6
EME1	6
BUB1B	6
TEDC2	6
SKA3	6
PCLAF	6
TK1	6
BUB1	6
UBE2C	6
TYMS	6
KNTC1	6
KIF18B	6
SAPCD2	6
ERCC6L	6
ZNF695	6
GGCT	5
ANLN	5
DEPDC1B	5
MCM10	5
ASPM	5
PRR11	5
GTSE1	5
WDR62	5
UBE2T	5
ORC1	5
AURKA	5
BIRC5	5
KIF4A	5
ORC6	5
CDC45	5
POLE2	5
GINS1	5
E2F1	5
OIP5	5
ASF1B	5
EZH2	5
DKK1	5
NCAPG	5
FOXM1	5
CDCA3	5
TTK	5
LMNB1	5
CENPA	5
NEK2	5
CENPF	5
KIF14	5
HELLS	5
NCAPH	5
HJURP	5
SIX1	5
FIGNL1	5
CCNB1	5
RNFT2	5
TROAP	5
NUSAP1	5
AC027237.1	5
KIF11	5
CEP55	5
FANCI	5
TICRR	5
KIF2C	5
CCNA2	5
CDKN2A	5
ACAN	5
CDC25C	5
RECQL4	5
SPC24	5
CDC25A	5
PLK1	5
CDT1	5
CDK1	5
RRM2	5
EXO1	5
ASPHD1	5
ATAD5	5
PRR36	5
ZNF730	5
IQGAP3	5
FAM111B	5
XRCC2	5
KIFC1	5
AC087632.1	5
HIST2H2BC	5
MIR924HG	5
UHRF1	5
HELLPAR	5
GABRA3	4
DEPDC1	4
IBSP	4
VCAN	4
ZIC2	4
POLQ	4
BCAT1	4
DGAT2	4
HMMR	4
MCM6	4
SPAG5	4
RBL1	4
NDC80	4
RAD54L	4
CEACAM6	4
FER1L4	4
ITGA6	4
MSH2	4
CENPM	4
SEPT3	4
KDELR3	4
CDKN3	4
MYBL2	4
FAM83D	4
TNNT1	4
NEIL3	4
RAD51AP1	4
SMC4	4
ECT2	4
PODXL2	4
ACTL8	4
KIF18A	4
ZWINT	4
STIL	4
SOX4	4
PIMREG	4
FOXA1	4
SGO1	4
GINS2	4
KREMEN2	4
FAAP24	4
LOXL2	4
ESPL1	4
IGF2BP3	4
BRIP1	4
DSCC1	4
ARHGEF39	4
DNA2	4
CENPE	4
DIAPH3	4
PLPP2	4
TRPM2	4
NUF2	4
DTL	4
PRIM2	4
MMS22L	4
CDCA5	4
NCAPG2	4
NPFFR1	4
MKI67	4
ADAM12	4
CHEK1	4
DSN1	4
POU4F1	4
SKA1	4
FBXO43	4
ATAD2	4
CCNB2	4
DGKI	4
SIM2	4
CCNF	4
PAQR4	4
SGO2	4
CADPS	4
KIF15	4
MAD2L1	4
CTHRC1	4
DCAF13	4
ZNF367	4
PBK	4
GNG4	4
LRATD2	4
CKAP2L	4
CST2	4
SHCBP1	4
ESCO2	4
MTBP	4
CBX2	4
CCNE2	4
RMI2	4
ETV4	4
AURKB	4
FANCB	4
RTKN2	4
NXPH4	4
XKRX	4
NTM	4
TRAIP	4
LIN9	4
SLITRK6	4
CDCA2	4
PARPBP	4
DNAH14	4
BAGE2	4
ZFP69B	4
DMBT1	4
CENPP	4
HIST1H2AI	4
BLM	4
PRIM1	4
PAX9	4
ARHGAP11A	4
PRC1	4
DUXAP8	4
MAGEA3	4
DUXAP9	4
DLEU2	4
DLX6-AS1	4
LINC00460	4
MCIDAS	4
SAMMSON	4
DUXAP10	4
MEX3A	4
AC112777.1	4
TUBB3	4
LINC01977	4
MAFG-DT	4
ZNF887P	4
AC010336.3	4
AC011503.2	4
LRRC37A9P	4
AL365181.3	4
AL133215.2	4
AL161891.1	4
HIST1H2BF	4
RDM1	4
BX004987.1	4
C1orf112	3
DBNDD1	3
REXO5	3
TMEM132A	3
TNFRSF12A	3
DLX6	3
E2F2	3
PLAUR	3
BRCA1	3
TACC3	3
POLA2	3
BID	3
SLC11A1	3
ARNTL2	3
CENPQ	3
SPDL1	3
ADAMTS6	3
NFE2L3	3
SLC4A8	3
COL11A1	3
HES2	3
ASNS	3
RAD18	3
TRIP13	3
MYO3B	3
MCM2	3
IGF2BP2	3
PPP2R2C	3
TPD52	3
TP73	3
PAFAH1B3	3
C1QTNF3	3
COL19A1	3
GRHL2	3
TFAP2C	3
DNMT3B	3
TESC	3
RPH3A	3
NRCAM	3
IL11	3
MMP11	3
RASD2	3
BMP7	3
BIRC7	3
PHEX	3
DRP2	3
DGKH	3
PYCR3	3
MCM4	3
KCNN4	3
RNASEH2A	3
KLC3	3
CCNE1	3
SLC1A5	3
APLP1	3
CD33	3
MAST1	3
COMP	3
DNAH11	3
DLX5	3
GRB10	3
RPA3	3
UBE2S	3
KRT23	3
DLX4	3
NECTIN1	3
MDK	3
ASIC1	3
TIMELESS	3
SLCO1B3	3
PERP	3
CEP72	3
SPARC	3
NUP155	3
COL7A1	3
PEX5L	3
CCL20	3
SLC30A3	3
IGFBP2	3
OTX1	3
QPCT	3
OPRD1	3
MAD2L2	3
BMP8B	3
SLC2A1	3
TNFSF4	3
SPP1	3
HEATR1	3
PHF19	3
ONECUT2	3
CENPL	3
NUDCD1	3
TGFBI	3
ZRANB3	3
INHBA	3
CIT	3
CENPK	3
SPATS2	3
COL10A1	3
LPGAT1	3
CKS2	3
SLC12A5	3
EEF1E1	3
PIWIL1	3
SOX9	3
CD70	3
BFSP1	3
MCM8	3
GRPR	3
AUNIP	3
FBXL16	3
PAICS	3
LIF	3
KRT17	3
VGF	3
PODXL	3
STRIP2	3
LRRC17	3
GAD1	3
HOXD10	3
KCNC1	3
SULT4A1	3
SAMD10	3
FIBCD1	3
ULBP2	3
C1QL1	3
F12	3
PRR7	3
PSMC3IP	3
NUP210	3
CHRM3	3
EPHB2	3
IRAK2	3
BHLHE40	3
SYT6	3
DSG3	3
KCP	3
GLS2	3
ZNF670-ZNF695	3
SERPINE2	3
PLXNC1	3
CKAP2	3
GALNT5	3
SMC2	3
HMGA1	3
TCF19	3
SLCO5A1	3
SULF1	3
TRIM29	3
MMP13	3
CGREF1	3
CENPO	3
KIF20B	3
GPR87	3
BARD1	3
GPR84	3
ITGAX	3
ABCC12	3
PMAIP1	3
ARHGEF19	3
MYOM3	3
CRABP2	3
HHIPL2	3
EFNA3	3
PDIA6	3
MALL	3
CCDC150	3
HES6	3
FANCD2	3
COL8A1	3
UCN2	3
SKP2	3
HAPLN1	3
GABRB2	3
TTBK1	3
MTFR2	3
GINS4	3
PLEKHS1	3
TENM4	3
FAM57B	3
CDH8	3
LYPD1	3
CCT5	3
SLC7A11	3
BICD1	3
TDO2	3
SPOCK1	3
CCNO	3
ANKRD22	3
CENPH	3
ENAH	3
PIEZO2	3
GOLGA7B	3
PXYLP1	3
TBC1D31	3
SASS6	3
LRP8	3
SNX22	3
FMNL2	3
RHPN1	3
HIST1H4H	3
CHAF1B	3
TLCD1	3
TONSL	3
KLHDC8A	3
CCDC138	3
CLDN1	3
INAVA	3
CIP2A	3
GMPS	3
C3orf67	3
CAMK2N2	3
RFC4	3
S100P	3
ITGA2	3
ESM1	3
FOXQ1	3
PTTG1	3
SP8	3
CSMD3	3
FZD6	3
TP53INP1	3
CFAP47	3
RNF183	3
MELK	3
CLDN2	3
E2F7	3
GPT2	3
MCM7	3
ELFN2	3
RRM1	3
TMEM145	3
KRT80	3
DTYMK	3
RAB3B	3
CXCL11	3
GPRIN1	3
KCNK9	3
CXCL8	3
COL22A1	3
CHRNA5	3
NRG4	3
CST1	3
TMC7	3
CDH2	3
SIX2	3
CDCA4	3
KRT15	3
APLN	3
FRMD5	3
C5orf34	3
MIR4435-2HG	3
CKS1B	3
OLR1	3
PPP1R14B	3
SPTBN2	3
FBXO45	3
ZWILCH	3
FUT1	3
CATSPER1	3
ZNF519	3
FOSL1	3
SOX11	3
HASPIN	3
SRRM3	3
ERFE	3
FAM133A	3
SLITRK4	3
HTR1D	3
C3orf80	3
AC022148.1	3
SHISA2	3
PHLDA2	3
SNRPE	3
TDRKH	3
B4GALNT4	3
KPNA2	3
PYCR1	3
CSMD1	3
POTEC	3
WT1-AS	3
MAP7D2	3
POU3F2	3
LPAR5	3
WT1	3
BRI3BP	3
MANEAL	3
AHNAK2	3
PRAME	3
THNSL1	3
FOXD2	3
KRT14	3
C1QL4	3
LUZP2	3
PERM1	3
SPRY4	3
FANCA	3
MAPK12	3
TMEM215	3
SPRED3	3
GJB3	3
GJB4	3
IL1RAP	3
MYT1	3
ZNF681	3
ZNF107	3
FAM72A	3
MMP1	3
S100A2	3
HIST1H2AG	3
ZNF239	3
POTEI	3
LAMB3	3
HIST3H2BB	3
MAGEA6	3
RAD54B	3
ZNF860	3
PDGFA	3
DMBX1	3
NMB	3
ELOVL2	3
AKR1B10	3
CACNA1E	3
FCGR3A	3
PLPP4	3
COL15A1	3
XAGE1B	3
FAM201A	3
IGFL4	3
PCDHGA1	3
PCDHA1	3
LINC00898	3
SERPINB5	3
EGFEM1P	3
TRIM59	3
FIRRE	3
ZNF726	3
AC098934.1	3
FAM72D	3
AC110619.1	3
HIST2H2BD	3
ZBED8	3
SLC12A8	3
AL117329.1	3
LINC01748	3
LINC00954	3
SNHG31	3
AL160408.3	3
AC140479.2	3
AC105450.1	3
LINC00665	3
AL592435.1	3
AGGF1P2	3
AL391845.2	3
LINC01287	3
APOC2	3
ELFN1-AS1	3
BCYRN1	3
CKMT1B	3
AL109615.3	3
NME1	3
AC092969.1	3
SMKR1	3
CDKN2B-AS1	3
ARHGEF26-AS1	3
MNX1-AS1	3
CFB	3
CRNDE	3
LINC00900	3
AC008966.1	3
LUCAT1	3
PCDHAC1	3
AC022784.1	3
PCAT1	3
PRKDC	3
LINC02055	3
BBOX1-AS1	3
AP002957.1	3
ZNF252P-AS1	3
AC073585.1	3
AP001453.2	3
TMPO-AS1	3
CLEC5A	3
SALRNA1	3
SLC22A31	3
AL590004.3	3
AL031985.3	3
BOP1	3
FAM72C	3
SNORD3A	3
LINC00668	3
LINC02080	3
ESPNP	3
AC007842.1	3
LINC01224	3
AC015849.5	3
SRXN1	3
MILR1	3
AC005041.3	3
CD24	3
AC104958.2	3
AFAP1-AS1	3
AC015712.6	3
ATP6V1FNB	3
C2orf15	3
HIST1H3G	3
AL161431.1	3
HIST1H2BH	3
SRCIN1	3
AL022322.2	3
AL845472.2	3
AC092919.2	3
AC110285.6	3
FP325330.3	3
AC138907.10	3
AL021877.2	3
SH3PXD2A-AS1	3
LINC01232	3
GHET1	3
BLACAT1	3
AC107959.4	3
AC010198.2	3
DPM1	2
ENPP4	2
HS3ST1	2
ARX	2
PRSS22	2
PRKAR2B	2
ZNF195	2
CRLF1	2
DBF4	2
GTF2IRD1	2
SCN4A	2
PAX6	2
ADAM22	2
CELSR3	2
MAPK8IP2	2
TENM1	2
TRAF3IP3	2
MLXIPL	2
SPRTN	2
GIPR	2
NME1-NME2	2
CD22	2
MAMLD1	2
DPEP1	2
SLC38A5	2
SLC45A4	2
TOMM34	2
CD44	2
KCNG1	2
SLAMF7	2
NUP160	2
METTL1	2
MSR1	2
DNAH5	2
RAB27B	2
TNC	2
HSPA5	2
XK	2
ROS1	2
HDAC9	2
NOP16	2
LMO3	2
RCN1	2
RRP12	2
LAMA3	2
ENTPD2	2
CHRDL2	2
RELT	2
CYFIP2	2
DCBLD2	2
PKP2	2
LAMC2	2
RASGRF1	2
NDC1	2
DGKG	2
TARBP1	2
RIMBP2	2
CDH3	2
POLD1	2
SEZ6	2
NGFR	2
SLC12A2	2
EYA2	2
BCAS1	2
WDR3	2
ZC3H15	2
TMEM206	2
COL17A1	2
ME1	2
MTHFD2	2
CD84	2
PHKA1	2
ATP11A	2
PITX1	2
NEDD4	2
SPTB	2
OSBPL3	2
MAP4K4	2
HLTF	2
TRPC5	2
P4HA2	2
PANX2	2
TP63	2
NLE1	2
NOTCH3	2
ENO1	2
TXK	2
TIPIN	2
NUP37	2
RASAL2	2
FNDC3B	2
CACNG4	2
GPC4	2
MBNL3	2
DCX	2
SMC1B	2
MAP2	2
LAMP3	2
FAP	2
ADCYAP1R1	2
SP140	2
MOXD1	2
CXCL2	2
CDH7	2
IMPG2	2
PTPRC	2
FYB1	2
SERTAD4	2
GEMIN5	2
OPRK1	2
P2RX5	2
NKAIN1	2
EFR3B	2
MECOM	2
IGSF9	2
TTC39A	2
FOLH1	2
NME8	2
TXLNG	2
LAT2	2
NOX4	2
TMPRSS11E	2
L2HGDH	2
PTHLH	2
PHACTR3	2
SULT2B1	2
PDRG1	2
DOCK9	2
KIF9	2
SIGLEC1	2
SLC4A11	2
TRMT6	2
FXYD5	2
GRAMD1A	2
FXYD3	2
OTUB2	2
ICAM1	2
LYZ	2
DNAJB11	2
CD209	2
NLRC4	2
PUS7	2
MAP3K20	2
SEL1L3	2
TF	2
ZFHX4	2
SUCO	2
TREM2	2
SRPK1	2
HSP90AB1	2
DSP	2
CDC7	2
SCD	2
RANBP1	2
SERPIND1	2
DERL3	2
OSM	2
SEC14L2	2
CYTH4	2
DMC1	2
MCM5	2
APOBEC3H	2
APOL1	2
GRAP2	2
IL2RB	2
RANGAP1	2
GZMB	2
COCH	2
TRIM9	2
SIX4	2
CEP128	2
VRK1	2
DHRS2	2
SGK2	2
PABPC1L	2
SALL4	2
PFDN4	2
RAE1	2
PRELID3B	2
PSMA7	2
SLC17A9	2
EEF1A2	2
SLC52A3	2
FERMT1	2
PLCB4	2
POFUT1	2
TTI1	2
USP14	2
ST8SIA5	2
CSTF2	2
SUV39H1	2
PLP2	2
ASB9	2
PCSK1N	2
PGK1	2
PCYT1B	2
TIMP1	2
GABRE	2
ITIH6	2
SRPX2	2
CENPI	2
RUBCNL	2
CORO1A	2
CCL22	2
HAGHL	2
SLC7A5	2
RHBDL1	2
PRSS33	2
RPGRIP1L	2
CEMIP	2
GABPB1	2
RHOV	2
PDGFRL	2
RP1	2
LAPTM4B	2
JPH1	2
GDAP1	2
CCN4	2
STMN2	2
SQLE	2
TUSC3	2
PPP1R13L	2
PDCD5	2
CNTD2	2
ICAM5	2
CNFN	2
GRIN2D	2
LIG1	2
CAPS	2
AC003112.1	2
GTPBP10	2
DNAJC2	2
ITGB8	2
DUS4L	2
MPP6	2
MET	2
LFNG	2
HOXA5	2
HOXA6	2
HOXA13	2
EVX1	2
NOD1	2
GARS	2
EIF3B	2
NUDT1	2
AIMP2	2
CEP41	2
POU6F2	2
TSPAN13	2
AGR2	2
POLD2	2
LIMK1	2
LHX2	2
ASPN	2
CA9	2
NPDC1	2
SPOCK2	2
TLX1	2
GTPBP4	2
GLRX3	2
INTS2	2
COL1A1	2
NMU	2
AREG	2
GALNT7	2
NKX3-2	2
CTSC	2
CCND1	2
CCDC86	2
KIAA1549L	2
SLC1A2	2
CARS	2
SLC35F2	2
SELPLG	2
PTGES3	2
PPM1H	2
MAGOHB	2
NAA25	2
OAS3	2
ARHGDIB	2
VDR	2
RFC5	2
TBC1D30	2
NUP107	2
NOP2	2
PAK1IP1	2
TPD52L1	2
ULBP1	2
MCM3	2
RBM24	2
BAG2	2
E2F3	2
COL9A1	2
VNN2	2
GMNN	2
ARFGEF3	2
MDFI	2
VEGFA	2
PRSS16	2
PCDHB2	2
MRPS30	2
LOX	2
PCDHB3	2
THBS4	2
GABRG2	2
SLC27A6	2
RAD1	2
BRIX1	2
ST8SIA4	2
RARS	2
STC2	2
CLDN16	2
WNT5A	2
PFKFB4	2
CSPG5	2
KIAA1257	2
MRPL3	2
RRP9	2
PLCH1	2
IL1A	2
NCL	2
STEAP3	2
ITGA4	2
PSMD14	2
TLX2	2
EVA1A	2
WDR75	2
REG1A	2
FN1	2
GLS	2
ST3GAL5	2
HSPE1	2
UXS1	2
PASK	2
ODC1	2
NOL10	2
SDC1	2
SLC1A4	2
KYNU	2
ORC2	2
PNO1	2
KISS1R	2
TNR	2
CACYBP	2
KIAA1324	2
WDR77	2
UCHL5	2
AGMAT	2
KIF21B	2
HPCAL4	2
ST6GALNAC5	2
MFAP2	2
SSX2IP	2
EBNA1BP2	2
ARTN	2
STMN1	2
CD3EAP	2
RCN2	2
MMP8	2
SLC8A2	2
FASTKD2	2
PCDH17	2
SATB2	2
TRIM67	2
KLHL29	2
HOXB8	2
MSX2	2
PCDHB10	2
TNFSF18	2
PLXDC2	2
UTP20	2
DUSP4	2
MND1	2
ADCY7	2
BCL2L14	2
GJB6	2
ADGRB2	2
CSMD2	2
TMIGD3	2
GPSM2	2
COPA	2
TAF1L	2
KIAA1549	2
PLAU	2
IFT81	2
ADGRE5	2
NFE2	2
HOXC12	2
TUBA1B	2
NRK	2
TNFAIP6	2
AGO2	2
WFDC3	2
SDC4	2
TOX2	2
CSE1L	2
SNAI1	2
MOCS3	2
PMEPA1	2
DDX27	2
KCNK15	2
MAGEA10	2
GRM4	2
UNC5CL	2
APOBEC2	2
TREM1	2
GLO1	2
CPNE5	2
SSR1	2
RPP40	2
RUNX2	2
EREG	2
TMTC4	2
RAP2A	2
C17orf53	2
IL1B	2
POLR1B	2
TNFSF9	2
NKX2-2	2
LAMP5	2
TMEM74B	2
S1PR4	2
EIF2S2	2
AMOT	2
PDCD2L	2
FFAR2	2
PRDM7	2
EVI2A	2
TIMM8A	2
FGFRL1	2
AC005255.1	2
SYNGR3	2
ADM2	2
SDF2L1	2
GNAZ	2
MGAT3	2
RIBC2	2
IRF5	2
EIF2S2P4	2
PSMA1	2
SERGEF	2
PUS7L	2
KLK10	2
AJUBA	2
RNASE1	2
TNNI3	2
CRACR2A	2
SH3BP4	2
THEM6	2
APOC1	2
GDF15	2
COL5A1	2
MNX1	2
DKC1	2
PLXNA3	2
ULBP3	2
HIGD1B	2
SLC6A6	2
PDLIM4	2
TUBG1	2
SNRPA1	2
LIN28A	2
LINC00470	2
RAN	2
SEC61G	2
ITGB4	2
PCNA	2
NXT1	2
DPH2	2
CHI3L1	2
CCNA1	2
EPSTI1	2
RFC3	2
MED10	2
MYO18B	2
EIF2S1	2
PSRC1	2
TMEM106C	2
GRHL1	2
KCTD1	2
SPOCD1	2
BTF3L4	2
DSC3	2
APLNR	2
TCN1	2
CLDN10	2
SLC37A2	2
KLB	2
NREP	2
WDR36	2
ANXA1	2
PSAT1	2
ADAM19	2
MSI1	2
BICDL1	2
RINT1	2
SYNCRIP	2
HEY2	2
PKIB	2
DYSF	2
EMX1	2
URB2	2
CAPN9	2
GPR55	2
DOCK10	2
RNASEH2B	2
BORA	2
RAPGEF5	2
AOAH	2
BZW2	2
MYO1G	2
ACTL6A	2
ERMN	2
BLK	2
GATA4	2
SKIL	2
IL1RN	2
PRPF4	2
BAAT	2
GABBR2	2
RABEPK	2
CTSV	2
ALDH1B1	2
IGFBPL1	2
PPIL1	2
UQCC2	2
TLR2	2
MYO7A	2
SLCO2B1	2
PI15	2
SORL1	2
TMPRSS4	2
MMP7	2
TMPRSS13	2
ITPKA	2
STRA6	2
CYP19A1	2
BRDT	2
ARHGAP29	2
IFI44	2
CLCA2	2
PNPT1	2
SLC5A6	2
TRIM54	2
STAMBPL1	2
BTBD16	2
ADAMTS14	2
ATIC	2
OLA1	2
WDR12	2
ANXA3	2
SHISAL1	2
PARVG	2
ERP27	2
SINHCAF	2
AMIGO2	2
NABP2	2
BRCA2	2
ZIC5	2
CDH24	2
SYT16	2
RAB15	2
SLC27A2	2
PIF1	2
ADAMTS17	2
HAPLN3	2
NTRK3	2
CHST4	2
CDH13	2
CARD14	2
MAPK4	2
CACNG8	2
ZNF473	2
SLC2A5	2
EPHA2	2
EFHD2	2
SH3BGRL3	2
PLK4	2
ITGB3BP	2
TMEM61	2
BARHL2	2
IGSF3	2
ZNF697	2
UCK2	2
NECTIN4	2
PFDN2	2
XPR1	2
SF3B4	2
TAF1A	2
SUSD4	2
DUSP10	2
S100A8	2
KCNN3	2
ILF2	2
SRP9	2
LBR	2
ATP6V1C2	2
DQX1	2
C1QL2	2
ZC3H8	2
CDCA7	2
HSPD1	2
NYAP2	2
MARCH4	2
OSBPL10	2
PTPRG	2
MANF	2
TM4SF19	2
MUC4	2
LYAR	2
SFRP2	2
NKD2	2
ADAMTS16	2
SRD5A1	2
SLC25A48	2
TNFRSF21	2
FAXC	2
PM20D2	2
SCML4	2
SDK1	2
CREB5	2
IGFBP3	2
CCT6A	2
PSPH	2
ZNF92	2
RAB19	2
SYTL5	2
AWAT2	2
PRPS1	2
HTR2C	2
GPC3	2
MAGEA4	2
CHRNA6	2
ATP6V0D2	2
TATDN1	2
CEP78	2
SHC3	2
PLPPR1	2
LCN2	2
ANKRD1	2
SYT8	2
SERPINH1	2
HYOU1	2
TMC2	2
INCENP	2
SOGA1	2
CABLES2	2
HMGA2	2
MMP3	2
PRSS23	2
FREM2	2
ABCB9	2
THRSP	2
PTPRO	2
ADAM17	2
SACS	2
AP1S3	2
MGAT5	2
TMEM163	2
CYSLTR2	2
UHMK1	2
GUCY1A2	2
CAMK4	2
TRIM36	2
ZNF117	2
ZIC1	2
LGI2	2
ANAPC1	2
CLGN	2
PTPRR	2
FAM49B	2
LINC00467	2
PLEKHG4B	2
CMTM7	2
MCOLN2	2
THY1	2
RETREG1	2
PDE1C	2
CNTNAP5	2
AZIN1	2
ATP6V1C1	2
OTUD6B	2
MAGEC1	2
NUP205	2
TTN	2
PDIA4	2
TMEM237	2
VBP1	2
PSD3	2
MMP16	2
DPY19L4	2
NDUFAF6	2
CCT8	2
CD109	2
MAPK13	2
WDYHV1	2
LHFPL4	2
CACNA1D	2
KCNJ6	2
CREB3L1	2
DPYSL5	2
MEGF11	2
WDR66	2
GRHL3	2
XDH	2
SHROOM4	2
CD1A	2
CD1E	2
PAGE5	2
CDA	2
FCER1G	2
LAD1	2
RUNX1	2
IGF2BP1	2
CLDN14	2
M1AP	2
HK2	2
SPON2	2
CARMIL2	2
ZNF233	2
TMPRSS3	2
WDR4	2
GAB3	2
ZNF66	2
C21orf58	2
NLRP4	2
GPATCH4	2
HK3	2
CELF5	2
AC008132.1	2
YDJC	2
FAM171A2	2
RACGAP1	2
TREML1	2
CCDC78	2
ZG16B	2
ELAVL4	2
PRKAA2	2
AK4	2
DHRS3	2
LAPTM5	2
LHX8	2
HENMT1	2
FCGR3B	2
FLVCR1	2
KIF26B	2
TFB2M	2
NUP35	2
FBXO41	2
VSNL1	2
NEURL3	2
MSX1	2
SCNM1	2
BOLA3	2
S100A11	2
IVL	2
TGFA	2
CXCR1	2
TSACC	2
ADORA1	2
CCDC141	2
FCRL4	2
STT3B	2
AIM2	2
EIF5A2	2
NKX6-1	2
ADAMTS9	2
PCOLCE2	2
SLC6A20	2
CCR1	2
GRIK3	2
LIPH	2
POC1A	2
PITX2	2
TMEM155	2
EDIL3	2
ELOVL7	2
F2RL2	2
SPINK1	2
GRPEL2	2
CDC20B	2
GPX8	2
CSF2	2
GRIK2	2
IL22RA2	2
RAET1E	2
HCN1	2
KCNK5	2
HEY1	2
SHH	2
EN2	2
DNAAF5	2
TMEM74	2
TMEM184A	2
SLC25A32	2
DCSTAMP	2
INTS8	2
PDP1	2
TMEM67	2
WASHC5	2
CYBB	2
NOL6	2
PHYHIPL	2
DDIAS	2
QSOX2	2
TMEM52B	2
HPRT1	2
DDX21	2
VWA2	2
ARL5B	2
DEPDC4	2
NOLC1	2
C2	2
TMEM100	2
SYNPO2L	2
SERPINB7	2
WDR72	2
PKD1L2	2
WEE1	2
GLYATL1	2
C15orf48	2
SGSM1	2
GPD1	2
CYP2S1	2
LAIR2	2
PSCA	2
CHAF1A	2
SEMA6B	2
TSR1	2
C19orf48	2
KLK6	2
RCOR2	2
CD300C	2
TMC8	2
GSDMA	2
RAB26	2
SAC3D1	2
DDIT4	2
NT5DC2	2
HIST1H1E	2
MPLKIP	2
CX3CR1	2
RFWD3	2
PHYHIP	2
FEN1	2
GDNF	2
FAM178B	2
SHOX2	2
STXBP6	2
CPLX1	2
SIGLEC7	2
KLK7	2
ACTBL2	2
MN1	2
CXCL10	2
SH3TC2	2
NMD3	2
HTRA4	2
PROKR1	2
BOLA2B	2
PCDH7	2
IFFO2	2
HNRNPA3	2
HOXD4	2
NANP	2
FABP6	2
CMTM8	2
ZNF804A	2
TMEM182	2
METTL7B	2
NPAS2	2
KISS1	2
LONRF2	2
EMB	2
HOXB9	2
GPR37	2
SDR16C5	2
CEL	2
OSCAR	2
HS6ST2	2
LRRC8E	2
FPR1	2
FAM86JP	2
NETO2	2
FAM241B	2
CDK5R2	2
ECEL1	2
ENC1	2
P2RY6	2
PLEKHG5	2
CTPS1	2
WDR87	2
C3AR1	2
SCG2	2
PPIH	2
REG3A	2
EPHX4	2
LRRC15	2
CYCS	2
CALB2	2
FRMD3	2
SNTB1	2
CLEC7A	2
CLEC12A	2
IL17D	2
NIPAL4	2
ZNF738	2
LRRC20	2
MYEOV	2
ARPP21	2
ZNF680	2
DEC1	2
HPSE	2
ADAMTS20	2
IQCB1	2
SYT12	2
CST9	2
SAA1	2
SULT1B1	2
UQCRH	2
EIF1AX	2
ADGRG2	2
C11orf80	2
MARCH10	2
PHOSPHO1	2
GPR160	2
HOXB2	2
C12orf66	2
PHLDA3	2
CHRNA9	2
CNTNAP2	2
GOLT1A	2
TRAM1L1	2
UGT8	2
BRSK2	2
SH3PXD2B	2
RIN1	2
SEZ6L2	2
ZIC4	2
PDIK1L	2
CST6	2
MCTP1	2
KCNE3	2
CCDC85B	2
C15orf54	2
RUVBL1	2
CREG2	2
LRRN1	2
DLEU1	2
AL445665.1	2
FOXG1	2
SPHK1	2
LRRTM4	2
PRR15	2
B3GNT5	2
LMNB2	2
GRIN1	2
TYMSOS	2
PUS1	2
CD19	2
ERICH5	2
SLC25A22	2
SAMD12	2
AC011944.1	2
AC025171.1	2
ZBTB41	2
ZNRF3-AS1	2
ALS2CL	2
SLITRK1	2
GEN1	2
CALML3	2
DNAJC22	2
GLDC	2
CPNE7	2
C5orf46	2
RMI1	2
RRS1	2
AC020907.1	2
HTR1F	2
PXT1	2
GVQW3	2
LDLRAD3	2
CDH4	2
HLA-DQB1	2
FJX1	2
MKRN3	2
ZBTB18	2
LBX2	2
CIITA	2
ALOX15B	2
AKAP5	2
CCR8	2
C10orf91	2
TH	2
RCC1	2
TIGD2	2
EMC3-AS1	2
MCFD2	2
BHLHA15	2
HIST1H2AC	2
MB21D2	2
S1PR5	2
OR51E1	2
ARSJ	2
ZNF443	2
CXCR2	2
ZNF792	2
SCRIB	2
OXTR	2
FAM83H	2
ZNF572	2
GPR137C	2
AEN	2
F2R	2
HIST3H2A	2
HEPHL1	2
DDN	2
SOX2	2
ZNF678	2
C6orf223	2
TNFSF15	2
ZFP41	2
PLAG1	2
ZBTB20	2
GPR3	2
LINC00471	2
GINS3	2
ZNF716	2
SYNM	2
GABRG3	2
KCNJ14	2
TEX19	2
EPHB3	2
ACTL10	2
PLCB1	2
SKA2	2
PAPPA	2
SPATA13	2
AC118754.1	2
MCEMP1	2
SLC25A10	2
NEB	2
GPC6	2
RIPPLY3	2
GPR19	2
FANCF	2
CHST6	2
RUVBL2	2
MAGEA2B	2
ZNF623	2
EPHA10	2
CCDC125	2
BOLA2	2
PMCH	2
TENT5C	2
ZNRF3	2
CCR3	2
DGCR6	2
BMP8A	2
ALYREF	2
NOG	2
NPBWR1	2
ASCL2	2
MACC1	2
SLC35F3	2
DNAH2	2
KCNH8	2
KCNQ3	2
IRAK1	2
CMSS1	2
ALDH1A3	2
HIST2H2AC	2
KCNK12	2
TACSTD2	2
KCND2	2
LRRC19	2
PTP4A3	2
TMEM255B	2
XPOT	2
RPL7P26	2
NELL2	2
OR51M1	2
MGAT4EP	2
JAG2	2
LCN12	2
OR6A2	2
USP18	2
LINC00482	2
PRMT3	2
MAGEA11	2
FAM131C	2
LMLN	2
MYBL1	2
NAT8L	2
LEMD1	2
DLEU7	2
CD300LF	2
KRT5	2
ANKRD46	2
FFAR4	2
RGS9BP	2
SPATA12	2
ANKRD20A5P	2
ARHGAP30	2
KIF24	2
SPIN4	2
LILRB4	2
KRT16	2
TRABD2A	2
PDZD7	2
ESPN	2
GPR141	2
TMPRSS6	2
GCNT1	2
MAGED4B	2
DCC	2
COL4A1	2
PLEKHN1	2
TCL6	2
GABRD	2
LIN28B	2
FANCM	2
EIF4EBP1	2
OR51I2	2
AC091057.1	2
WNT7B	2
OR2AG2	2
AGRN	2
NCR3LG1	2
SBK1	2
SELL	2
CERKL	2
IER5L	2
LCTL	2
PAQR9	2
FAM72B	2
NANOS1	2
CC2D2B	2
ENTPD8	2
LRRK2	2
INSYN2A	2
C9orf152	2
SP6	2
JPT1	2
DPY19L2P1	2
GJB5	2
FOXR2	2
CXCL17	2
ZNF724	2
PAX5	2
CTSE	2
GREB1	2
OR2C3	2
STK31	2
C9orf163	2
YRDC	2
IPO4	2
POTEF	2
HRH1	2
ERI2	2
SNHG17	2
SCN8A	2
WDR5B	2
SIGLEC15	2
GAL3ST4	2
ZNF257	2
PSMD12	2
SLC22A4	2
HIST1H4J	2
HMGA2-AS1	2
ZNF786	2
OGDHL	2
COL13A1	2
PCDHB11	2
ZNF665	2
RPF2	2
SLC28A3	2
TTC30A	2
LHFPL5	2
ATAD3A	2
OCLN	2
C2orf27A	2
AC092161.1	2
MAK16	2
SULT1C2	2
STYX	2
ASPH	2
ZXDB	2
C2CD4A	2
WDHD1	2
RD3	2
SH2D1B	2
MAGEA1	2
F5	2
EPS8L3	2
EGFL6	2
MUC2	2
ALPK2	2
SUCNR1	2
TSEN15	2
NOS1AP	2
CSAG1	2
SOWAHA	2
TGM2	2
SNORA73B	2
IQANK1	2
CHML	2
LINC02487	2
CAPN8	2
LINC00862	2
TEDDM1	2
CENPW	2
MSTO2P	2
DDO	2
SOX18	2
ZYG11A	2
FOXO6	2
NHSL2	2
COL5A2	2
CDSN	2
RNF39	2
DISP3	2
AC083899.1	2
MROH6	2
IGFL2	2
AC021218.1	2
MZT1	2
PCDHA9	2
PCDHA8	2
PCDHA5	2
SLFN12L	2
LINC01121	2
ADGRG1	2
CFI	2
AC007608.1	2
TMSB4X	2
MUC19	2
MAPK6P1	2
ANKRD20A9P	2
GNRHR2	2
IGKV4-1	2
IGLV1-44	2
IGLV2-23	2
IGLV3-21	2
IGLV2-14	2
TRDC	2
IGHG1	2
IGHV3-23	2
IGHV3-48	2
SNORD17	2
MAP10	2
Z97192.1	2
NUP62	2
C1orf220	2
CFAP45	2
KLHL23	2
AC093724.1	2
NOC2LP1	2
MAGEA12	2
UBD	2
CLDN9	2
AL024509.1	2
ZNF99	2
UCA1	2
LDHAP4	2
MYCBP	2
AC010336.1	2
EML6	2
AP002358.1	2
LINC00243	2
RPL7AP26	2
AC025171.2	2
AC138409.1	2
UBE2QL1	2
AP005901.1	2
IFI30	2
AL589993.1	2
LY86-AS1	2
ANKRD18EP	2
AL390719.1	2
RAET1K	2
NPTXR	2
TIGD1	2
FAM185A	2
CYTOR	2
TINCR	2
LINC01422	2
LINC02593	2
AC007255.1	2
HAGLR	2
MSL3P1	2
SMIM13	2
HLA-DPB2	2
Z82186.1	2
LINC00853	2
AL353150.1	2
CR786580.1	2
LINC02036	2
MIAT	2
PCA3	2
PHF2P2	2
AC009487.2	2
FTCDNL1	2
NPY6R	2
AC016831.1	2
TMEM185B	2
FAM30A	2
NAALADL2-AS2	2
AL390036.1	2
ERVMER34-1	2
LINC00511	2
LMCD1-AS1	2
AC005042.1	2
RBM26-AS1	2
AC099066.2	2
LINC01268	2
SLC2A1-AS1	2
LINC01132	2
LINC00355	2
TRIM60P18	2
AL158835.1	2
HNRNPA1P21	2
PCAT6	2
OR9H1P	2
CCDC183-AS1	2
ZNF883	2
DHFR	2
LINC02577	2
CT45A5	2
AC107419.1	2
ANKRD20A8P	2
VIM-AS1	2
AC233280.1	2
LINC00858	2
NKX1-2	2
LINC01204	2
AC009237.3	2
AL590666.2	2
MIR181A1HG	2
ANKRD36BP2	2
TRPM2-AS	2
ELOVL2-AS1	2
[truncated: 7,940 more rows]

[truncated: 10 more sheets: S-Table 11 - Jaccard Index betw, S-Table 12 - Genes Intersection, S-Table 13 - Gene Expression Fr, S-Table 14 - Jaccard Index betw, S-Table 15 - Summary of the dat, S-Table 16 - GO from the Over-D, S-Table 17 - GO from the Under-, S-Table 18 - GO from N3O-DEG, S-Table 19 - N3O Top Features, S-Table 20 - Overall Analysis]
